# Supplementary material for: MIDESP: Mutual Information-Based Detection of Epistatic SNP Pairs for Qualitative and Quantitative Phenotypes
Source: Biology (Basel). 2021 Sep 16;10(9):921. doi: 10.3390/biology10090921 (PMC8469369; doi:10.3390/biology10090921)
Supplement: Supplementary file 1 [file biology-10-00921-s001.zip]

Archive with 3 entries (2 files):
- MIDESP_Supplementary/
- MIDESP_Supplementary/Suppl_TableS1_BT_GenesetAnalysis.xlsx
- MIDESP_Supplementary/Suppl_TableS2_EW_GenesetAnalysis.xlsx
