# Supplementary material for: MIDESP: Mutual Information-Based Detection of Epistatic SNP Pairs for Qualitative and Quantitative Phenotypes
Source: Biology (Basel). 2021 Sep 16;10(9):921. doi: 10.3390/biology10090921 (PMC8469369; doi:10.3390/biology10090921)
Supplement: Supplementary file 1 [file biology-10-00921-s001.zip › MIDESP_Supplementary/Suppl_TableS1_BT_GenesetAnalysis.xlsx]

## Sheet: Tabelle1
GO term	Level	Ontology	GO title	Number of hits	Adjusted P-value	Genes	Gene names
GO:0005509	6	molecular function	calcium ion binding	44	2.256864569686724E-7	["ENSG00000038427","ENSG00000053108","ENSG00000066629","ENSG00000072110","ENSG00000081138","ENSG00000095587","ENSG00000101333","ENSG00000101542","ENSG00000104490","ENSG00000112562","ENSG00000113361","ENSG00000114423","ENSG00000123104","ENSG00000127603","ENSG00000134376","ENSG00000135636","ENSG00000136267","ENSG00000140025","ENSG00000140563","ENSG00000140945","ENSG00000143341","ENSG00000145147","E…	["ACTN1","ADGRL3","ADGRV1","ASTN2","CACNA1E","CAPN8","CBLB","CDH13","CDH20","CDH4","CDH6","CDH7","CDH8","CRB1","DGKB","DYSF","EDIL3","EFCAB11","EML1","FAT3","FSTL4","FSTL5","HMCN1","ITPR2","KCNIP1","KCNIP4","MACF1","MCTP1","MCTP2","NCALD","PCDH15","PCDH7","PKD1L2","PLCB1","PLCB4","SLC8A1","SLIT2","SLIT3","SMOC1","SMOC2","SPOCK1","TENM2","TLL2","VCAN"]
GO:0008066	5	molecular function	glutamate receptor activity	9	2.3810757838652825E-7	["ENSG00000125675","ENSG00000152208","ENSG00000152822","ENSG00000163873","ENSG00000168959","ENSG00000179603","ENSG00000182771","ENSG00000196277","ENSG00000273079"]	["GRIA3","GRID1","GRID2","GRIK3","GRIN2B","GRM1","GRM5","GRM7","GRM8"]
GO:0043167	3	molecular function	ion binding	208	6.652834822438634E-7	["ENSG00000009694","ENSG00000011201","ENSG00000038427","ENSG00000041515","ENSG00000048471","ENSG00000053108","ENSG00000055609","ENSG00000058085","ENSG00000065883","ENSG00000066056","ENSG00000066629","ENSG00000069667","ENSG00000070366","ENSG00000071242","ENSG00000072110","ENSG00000072657","ENSG00000073282","ENSG00000073331","ENSG00000074410","ENSG00000078053","ENSG00000079841","ENSG00000080224","E…	["ABCA13","ABCA4","ABI3BP","ABLIM1","ACACA","ACOT12","ACSS3","ACTN1","ADAMTS3","ADARB1","ADCY8","ADGRL3","ADGRV1","AGAP1","AGBL1","AK5","AKAP13","ALPK1","AMPH","ANOS1","APP","ARHGAP32","ARSB","ASAP1","ASCC3","ASTN2","ATP10B","ATP13A5","ATP2B2","ATRX","BRIP1","CA10","CA12","CA13","CA3","CACNA1E","CACNA2D1","CACNA2D3","CADPS","CAMK1D","CAPN8","CBLB","CDH13","CDH20","CDH4","CDH6","CDH7","CDH8","CDK1…
GO:0008092	4	molecular function	cytoskeletal protein binding	52	2.518379181456109E-6	["ENSG00000041515","ENSG00000042781","ENSG00000066032","ENSG00000066629","ENSG00000072110","ENSG00000079819","ENSG00000081138","ENSG00000086015","ENSG00000091129","ENSG00000095637","ENSG00000099204","ENSG00000104490","ENSG00000112137","ENSG00000112530","ENSG00000113361","ENSG00000116783","ENSG00000127603","ENSG00000128641","ENSG00000132170","ENSG00000134775","ENSG00000135636","ENSG00000138771","E…	["ABLIM1","ACTN1","ADCY8","AGBL1","ANK2","CDH13","CDH4","CDH6","CDH7","CDH8","CTNNA2","CTNNA3","DIAPH3","DMD","DYNC1I1","DYSF","EML1","EPB41L2","FGD4","FHOD3","FMNL2","FRMD5","IQGAP2","IQGAP3","JAKMIP1","JAKMIP2","KCNMA1","KIF6","MACF1","MAGI1","MAST2","MYO16","MYO1B","MYO1D","MYO6","MYRIP","NCALD","NRCAM","PACRG","PHACTR1","PPARG","PRKN","SHROOM3","SLC8A1","SNTB1","SORBS1","SYBU","SYNPO2","TNNI3…
GO:0046873	6	molecular function	metal ion transmembrane transporter activity	30	5.101804385474812E-6	["ENSG00000006116","ENSG00000100678","ENSG00000108684","ENSG00000113946","ENSG00000115665","ENSG00000119121","ENSG00000123104","ENSG00000133195","ENSG00000140157","ENSG00000143603","ENSG00000144290","ENSG00000153956","ENSG00000156113","ENSG00000157087","ENSG00000157445","ENSG00000162989","ENSG00000163873","ENSG00000164588","ENSG00000166473","ENSG00000169427","ENSG00000171385","ENSG00000181804","E…	["ASIC2","ATP2B2","CACNA1E","CACNA2D1","CACNA2D3","CACNG3","CLDN16","FAM155A","GRIK3","GRIN2B","HCN1","ITPR2","KCND3","KCNH8","KCNIP1","KCNIP4","KCNJ3","KCNK9","KCNMA1","KCNN3","NIPA2","PKD1L2","SLC39A11","SLC4A10","SLC5A7","SLC8A1","SLC8A3","SLC9A9","TRPM6","ZDHHC17"]
GO:0046872	5	molecular function	metal ion binding	148	5.59764137649091E-6	["ENSG00000038427","ENSG00000053108","ENSG00000055609","ENSG00000066629","ENSG00000069667","ENSG00000070366","ENSG00000071242","ENSG00000072110","ENSG00000072657","ENSG00000073282","ENSG00000074410","ENSG00000079841","ENSG00000081138","ENSG00000085224","ENSG00000086015","ENSG00000089094","ENSG00000095587","ENSG00000099204","ENSG00000100678","ENSG00000101040","ENSG00000101333","ENSG00000101542","E…	["ABLIM1","ACACA","ACTN1","ADAMTS3","ADARB1","ADCY8","ADGRL3","ADGRV1","AGAP1","AGBL1","AKAP13","APP","ARSB","ASAP1","ASTN2","ATP10B","ATP13A5","ATP2B2","ATRX","BRIP1","CA10","CA12","CA13","CA3","CACNA1E","CACNA2D1","CACNA2D3","CADPS","CAPN8","CBLB","CDH13","CDH20","CDH4","CDH6","CDH7","CDH8","CDKAL1","CNOT6L","CPQ","CRB1","CREB5","CSRP2","CYP39A1","DGKB","DGKI","DMD","DPYD","DYSF","EDIL3","EFCAB…
GO:0043169	4	molecular function	cation binding	150	7.167641886749532E-6	["ENSG00000038427","ENSG00000053108","ENSG00000055609","ENSG00000066629","ENSG00000069667","ENSG00000070366","ENSG00000071242","ENSG00000072110","ENSG00000072657","ENSG00000073282","ENSG00000074410","ENSG00000079841","ENSG00000081138","ENSG00000085224","ENSG00000086015","ENSG00000089094","ENSG00000095587","ENSG00000099204","ENSG00000100678","ENSG00000101040","ENSG00000101333","ENSG00000101542","E…	["ABLIM1","ACACA","ACTN1","ADAMTS3","ADARB1","ADCY8","ADGRL3","ADGRV1","AGAP1","AGBL1","AKAP13","APP","ARSB","ASAP1","ASTN2","ATP10B","ATP13A5","ATP2B2","ATRX","BRIP1","CA10","CA12","CA13","CA3","CACNA1E","CACNA2D1","CACNA2D3","CADPS","CAPN8","CBLB","CDH13","CDH20","CDH4","CDH6","CDH7","CDH8","CDKAL1","CNOT6L","CPQ","CRB1","CREB5","CSRP2","CYP39A1","DGKB","DGKI","DMD","DPYD","DYSF","EDIL3","EFCAB…
GO:0022836	6	molecular function	gated channel activity	25	1.743939973124755E-5	["ENSG00000006116","ENSG00000101958","ENSG00000108684","ENSG00000123104","ENSG00000125675","ENSG00000143603","ENSG00000145888","ENSG00000151572","ENSG00000152208","ENSG00000153956","ENSG00000156113","ENSG00000157445","ENSG00000162989","ENSG00000163873","ENSG00000164588","ENSG00000169427","ENSG00000170289","ENSG00000171385","ENSG00000182132","ENSG00000182771","ENSG00000183960","ENSG00000185774","E…	["ANO4","ASIC2","CACNA1E","CACNA2D1","CACNA2D3","CACNG3","CNGB3","FAM155A","GLRA1","GLRA2","GRIA3","GRID1","GRID2","GRIK3","GRIN2B","HCN1","ITPR2","KCND3","KCNH8","KCNIP1","KCNIP4","KCNJ3","KCNK9","KCNMA1","KCNN3"]
GO:0005216	5	molecular function	ion channel activity	29	1.8218898720527862E-5	["ENSG00000006116","ENSG00000101958","ENSG00000108684","ENSG00000119121","ENSG00000123104","ENSG00000125675","ENSG00000143603","ENSG00000145888","ENSG00000147606","ENSG00000151572","ENSG00000152208","ENSG00000153956","ENSG00000156113","ENSG00000157445","ENSG00000162989","ENSG00000163873","ENSG00000164588","ENSG00000166473","ENSG00000169427","ENSG00000170289","ENSG00000171385","ENSG00000171492","E…	["ANO4","ASIC2","CACNA1E","CACNA2D1","CACNA2D3","CACNG3","CNGB3","FAM155A","GLRA1","GLRA2","GRIA3","GRID1","GRID2","GRIK3","GRIN2B","HCN1","ITPR2","KCND3","KCNH8","KCNIP1","KCNIP4","KCNJ3","KCNK9","KCNMA1","KCNN3","LRRC8D","PKD1L2","SLC26A7","TRPM6"]
GO:0003779	5	molecular function	actin binding	29	2.0483134037831975E-5	["ENSG00000041515","ENSG00000066032","ENSG00000072110","ENSG00000079819","ENSG00000095637","ENSG00000099204","ENSG00000104490","ENSG00000112137","ENSG00000112530","ENSG00000127603","ENSG00000128641","ENSG00000134775","ENSG00000138771","ENSG00000139132","ENSG00000139734","ENSG00000145703","ENSG00000152818","ENSG00000155897","ENSG00000156113","ENSG00000157827","ENSG00000170011","ENSG00000172164","E…	["ABLIM1","ACTN1","ADCY8","CTNNA2","CTNNA3","DIAPH3","DMD","EPB41L2","FGD4","FHOD3","FMNL2","IQGAP2","IQGAP3","KCNMA1","MACF1","MYO16","MYO1B","MYO1D","MYO6","MYRIP","NCALD","PACRG","PHACTR1","PRKN","SHROOM3","SNTB1","SORBS1","SYNPO2","UTRN"]
GO:0050839	4	molecular function	cell adhesion molecule binding	32	2.1323558276032698E-5	["ENSG00000009694","ENSG00000066032","ENSG00000072110","ENSG00000081138","ENSG00000088387","ENSG00000110799","ENSG00000113361","ENSG00000115221","ENSG00000124831","ENSG00000127603","ENSG00000128641","ENSG00000139734","ENSG00000140945","ENSG00000143341","ENSG00000144824","ENSG00000145934","ENSG00000146938","ENSG00000149256","ENSG00000150394","ENSG00000152818","ENSG00000153317","ENSG00000153707","E…	["ACTN1","ASAP1","CDH13","CDH4","CDH6","CDH7","CDH8","CTNNA2","CTNNA3","DIAPH3","DOCK9","EDIL3","FMNL2","FRMD5","HMCN1","ITGB6","LRRFIP1","MACF1","MYO1B","NLGN4X","NLGN4Y","NTNG1","PHLDB2","PTPRD","PTPRT","SND1","TENM1","TENM2","TENM3","TENM4","UTRN","VWF"]
GO:0015267	5	molecular function	channel activity	29	1.0187409770824627E-4	["ENSG00000006116","ENSG00000101958","ENSG00000108684","ENSG00000119121","ENSG00000123104","ENSG00000125675","ENSG00000143603","ENSG00000145888","ENSG00000147606","ENSG00000151572","ENSG00000152208","ENSG00000153956","ENSG00000156113","ENSG00000157445","ENSG00000162989","ENSG00000163873","ENSG00000164588","ENSG00000166473","ENSG00000169427","ENSG00000170289","ENSG00000171385","ENSG00000171492","E…	["ANO4","ASIC2","CACNA1E","CACNA2D1","CACNA2D3","CACNG3","CNGB3","FAM155A","GLRA1","GLRA2","GRIA3","GRID1","GRID2","GRIK3","GRIN2B","HCN1","ITPR2","KCND3","KCNH8","KCNIP1","KCNIP4","KCNJ3","KCNK9","KCNMA1","KCNN3","LRRC8D","PKD1L2","SLC26A7","TRPM6"]
GO:0022803	4	molecular function	passive transmembrane transporter activity	29	1.0861297907750491E-4	["ENSG00000006116","ENSG00000101958","ENSG00000108684","ENSG00000119121","ENSG00000123104","ENSG00000125675","ENSG00000143603","ENSG00000145888","ENSG00000147606","ENSG00000151572","ENSG00000152208","ENSG00000153956","ENSG00000156113","ENSG00000157445","ENSG00000162989","ENSG00000163873","ENSG00000164588","ENSG00000166473","ENSG00000169427","ENSG00000170289","ENSG00000171385","ENSG00000171492","E…	["ANO4","ASIC2","CACNA1E","CACNA2D1","CACNA2D3","CACNG3","CNGB3","FAM155A","GLRA1","GLRA2","GRIA3","GRID1","GRID2","GRIK3","GRIN2B","HCN1","ITPR2","KCND3","KCNH8","KCNIP1","KCNIP4","KCNJ3","KCNK9","KCNMA1","KCNN3","LRRC8D","PKD1L2","SLC26A7","TRPM6"]
GO:0015318	4	molecular function	inorganic molecular entity transmembrane transporter activity	41	1.2495215416671087E-4	["ENSG00000006116","ENSG00000100678","ENSG00000101958","ENSG00000104044","ENSG00000108684","ENSG00000113946","ENSG00000115665","ENSG00000119121","ENSG00000120519","ENSG00000123104","ENSG00000125675","ENSG00000133195","ENSG00000140157","ENSG00000143603","ENSG00000144290","ENSG00000145888","ENSG00000147606","ENSG00000151572","ENSG00000152208","ENSG00000153956","ENSG00000156113","ENSG00000157087","E…	["ANO4","ASIC2","ATP2B2","CACNA1E","CACNA2D1","CACNA2D3","CACNG3","CLDN16","CNGB3","FAM155A","GLRA1","GLRA2","GRIA3","GRID1","GRID2","GRIK3","GRIN2B","HCN1","ITPR2","KCND3","KCNH8","KCNIP1","KCNIP4","KCNJ3","KCNK9","KCNMA1","KCNN3","LRRC8D","NIPA2","OCA2 (ENSG00000104044)","PKD1L2","SLC10A7","SLC26A7","SLC39A11","SLC4A10","SLC5A7","SLC8A1","SLC8A3","SLC9A9","TRPM6","ZDHHC17"]
GO:0005261	6	molecular function	cation channel activity	22	2.406417038910044E-4	["ENSG00000006116","ENSG00000108684","ENSG00000119121","ENSG00000123104","ENSG00000125675","ENSG00000143603","ENSG00000153956","ENSG00000156113","ENSG00000157445","ENSG00000162989","ENSG00000163873","ENSG00000164588","ENSG00000166473","ENSG00000169427","ENSG00000170289","ENSG00000171385","ENSG00000182132","ENSG00000183960","ENSG00000185774","ENSG00000198216","ENSG00000204442","ENSG00000273079"]	["ASIC2","CACNA1E","CACNA2D1","CACNA2D3","CACNG3","CNGB3","FAM155A","GRIA3","GRIK3","GRIN2B","HCN1","ITPR2","KCND3","KCNH8","KCNIP1","KCNIP4","KCNJ3","KCNK9","KCNMA1","KCNN3","PKD1L2","TRPM6"]
GO:0005201	3	molecular function	extracellular matrix structural constituent	15	2.5184762163359906E-4	["ENSG00000011201","ENSG00000038427","ENSG00000041982","ENSG00000058085","ENSG00000110799","ENSG00000138759","ENSG00000143341","ENSG00000144810","ENSG00000154175","ENSG00000163453","ENSG00000164176","ENSG00000196569","ENSG00000204291","ENSG00000215018","ENSG00000262655"]	["ABI3BP","ANOS1","COL15A1","COL28A1","COL8A1","EDIL3","FRAS1","HMCN1","IGFBP7","LAMA2","LAMC2","SPON1","TNC","VCAN","VWF"]
GO:0015075	4	molecular function	ion transmembrane transporter activity	42	2.6137057023698656E-4	["ENSG00000006116","ENSG00000100678","ENSG00000101958","ENSG00000104044","ENSG00000108684","ENSG00000113946","ENSG00000115665","ENSG00000119121","ENSG00000120519","ENSG00000123104","ENSG00000125675","ENSG00000133195","ENSG00000140157","ENSG00000143603","ENSG00000144290","ENSG00000145888","ENSG00000147606","ENSG00000151572","ENSG00000152208","ENSG00000153956","ENSG00000156113","ENSG00000157087","E…	["ANO4","ASIC2","ATP2B2","CACNA1E","CACNA2D1","CACNA2D3","CACNG3","CLDN16","CNGB3","FAM155A","GLRA1","GLRA2","GRIA3","GRID1","GRID2","GRIK3","GRIN2B","HCN1","ITPR2","KCND3","KCNH8","KCNIP1","KCNIP4","KCNJ3","KCNK9","KCNMA1","KCNN3","LRRC8D","NIPA2","OCA2 (ENSG00000104044)","PKD1L2","SLC10A7","SLC26A7","SLC39A11","SLC4A10","SLC5A7","SLC8A1","SLC8A3","SLC9A9","SLCO3A1","TRPM6","ZDHHC17"]
GO:0022890	5	molecular function	inorganic cation transmembrane transporter activity	32	2.881818176471885E-4	["ENSG00000006116","ENSG00000100678","ENSG00000108684","ENSG00000113946","ENSG00000115665","ENSG00000119121","ENSG00000123104","ENSG00000125675","ENSG00000133195","ENSG00000140157","ENSG00000143603","ENSG00000144290","ENSG00000153956","ENSG00000156113","ENSG00000157087","ENSG00000157445","ENSG00000162989","ENSG00000163873","ENSG00000164588","ENSG00000166473","ENSG00000169427","ENSG00000170289","E…	["ASIC2","ATP2B2","CACNA1E","CACNA2D1","CACNA2D3","CACNG3","CLDN16","CNGB3","FAM155A","GRIA3","GRIK3","GRIN2B","HCN1","ITPR2","KCND3","KCNH8","KCNIP1","KCNIP4","KCNJ3","KCNK9","KCNMA1","KCNN3","NIPA2","PKD1L2","SLC39A11","SLC4A10","SLC5A7","SLC8A1","SLC8A3","SLC9A9","TRPM6","ZDHHC17"]
GO:0008324	5	molecular function	cation transmembrane transporter activity	33	5.004067514599356E-4	["ENSG00000006116","ENSG00000100678","ENSG00000104044","ENSG00000108684","ENSG00000113946","ENSG00000115665","ENSG00000119121","ENSG00000123104","ENSG00000125675","ENSG00000133195","ENSG00000140157","ENSG00000143603","ENSG00000144290","ENSG00000153956","ENSG00000156113","ENSG00000157087","ENSG00000157445","ENSG00000162989","ENSG00000163873","ENSG00000164588","ENSG00000166473","ENSG00000169427","E…	["ASIC2","ATP2B2","CACNA1E","CACNA2D1","CACNA2D3","CACNG3","CLDN16","CNGB3","FAM155A","GRIA3","GRIK3","GRIN2B","HCN1","ITPR2","KCND3","KCNH8","KCNIP1","KCNIP4","KCNJ3","KCNK9","KCNMA1","KCNN3","NIPA2","OCA2 (ENSG00000104044)","PKD1L2","SLC39A11","SLC4A10","SLC5A7","SLC8A1","SLC8A3","SLC9A9","TRPM6","ZDHHC17"]
GO:0043168	4	molecular function	anion binding	100	6.355696183364573E-4	["ENSG00000009694","ENSG00000011201","ENSG00000038427","ENSG00000041515","ENSG00000048471","ENSG00000058085","ENSG00000065883","ENSG00000066056","ENSG00000071242","ENSG00000073331","ENSG00000078053","ENSG00000080224","ENSG00000085224","ENSG00000086015","ENSG00000086991","ENSG00000091039","ENSG00000101958","ENSG00000105426","ENSG00000107242","ENSG00000109339","ENSG00000111058","ENSG00000112249","E…	["ABCA13","ABCA4","ABI3BP","ACACA","ACOT12","ACSS3","ADAMTS3","ADCY8","AGAP1","AK5","ALPK1","AMPH","ANOS1","APP","ARHGAP32","ASAP1","ASCC3","ASTN2","ATP10B","ATP13A5","ATP2B2","ATRX","BRIP1","CAMK1D","CDK13","CHD6","CLVS2","CNGB3","DCLK2","DGKB","DGKI","DNAH8","DPYD","DYSF","EPHA6","EPHB1","GLRA1","GLRA2","GMDS","GNAQ","GRIN2B","GRM7","GUCY1A1","GUCY1A2","HCN1","IQCA1","IQGAP2","ITPR2","KIF6","KS…
GO:0004970	6	molecular function	ionotropic glutamate receptor activity	5	8.63176842115849E-4	["ENSG00000125675","ENSG00000152208","ENSG00000163873","ENSG00000182771","ENSG00000273079"]	["GRIA3","GRID1","GRID2","GRIK3","GRIN2B"]
GO:0015085	7	molecular function	calcium ion transmembrane transporter activity	12	8.686151674430246E-4	["ENSG00000006116","ENSG00000100678","ENSG00000119121","ENSG00000123104","ENSG00000153956","ENSG00000157087","ENSG00000157445","ENSG00000166473","ENSG00000183023","ENSG00000198216","ENSG00000204442","ENSG00000273079"]	["ATP2B2","CACNA1E","CACNA2D1","CACNA2D3","CACNG3","FAM155A","GRIN2B","ITPR2","PKD1L2","SLC8A1","SLC8A3","TRPM6"]
GO:0030695	5	molecular function	GTPase regulator activity	20	0.001118674858595749	["ENSG00000071205","ENSG00000075884","ENSG00000079841","ENSG00000116991","ENSG00000132359","ENSG00000134215","ENSG00000134516","ENSG00000134909","ENSG00000135298","ENSG00000145147","ENSG00000145703","ENSG00000150760","ENSG00000153317","ENSG00000156052","ENSG00000157680","ENSG00000157985","ENSG00000165895","ENSG00000182621","ENSG00000182901","ENSG00000197555"]	["ADGRB3","AGAP1","ARHGAP10","ARHGAP15","ARHGAP32","ARHGAP42","ASAP1","DGKI","DOCK1","DOCK2","GNAQ","IQGAP2","PLCB1","RAP1GAP2","RGS7","RIMS1","SIPA1L1","SIPA1L2","SLIT2","VAV3"]
GO:0015276	6	molecular function	ligand-gated ion channel activity	12	0.0011545875490742308	["ENSG00000101958","ENSG00000108684","ENSG00000123104","ENSG00000125675","ENSG00000145888","ENSG00000152208","ENSG00000162989","ENSG00000163873","ENSG00000164588","ENSG00000170289","ENSG00000182771","ENSG00000273079"]	["ASIC2","CNGB3","GLRA1","GLRA2","GRIA3","GRID1","GRID2","GRIK3","GRIN2B","HCN1","ITPR2","KCNJ3"]
GO:0022834	7	molecular function	ligand-gated channel activity	12	0.0011545875490742308	["ENSG00000101958","ENSG00000108684","ENSG00000123104","ENSG00000125675","ENSG00000145888","ENSG00000152208","ENSG00000162989","ENSG00000163873","ENSG00000164588","ENSG00000170289","ENSG00000182771","ENSG00000273079"]	["ASIC2","CNGB3","GLRA1","GLRA2","GRIA3","GRID1","GRID2","GRIK3","GRIN2B","HCN1","ITPR2","KCNJ3"]
GO:0005215	2	molecular function	transporter activity	50	0.0019139037263213195	["ENSG00000006116","ENSG00000070882","ENSG00000091039","ENSG00000100678","ENSG00000101958","ENSG00000104044","ENSG00000108684","ENSG00000113946","ENSG00000115665","ENSG00000118322","ENSG00000119121","ENSG00000120519","ENSG00000123104","ENSG00000125675","ENSG00000133195","ENSG00000138823","ENSG00000140157","ENSG00000143603","ENSG00000144290","ENSG00000144645","ENSG00000145888","ENSG00000147606","E…	["ABCA13","ABCA4","ANO4","ASIC2","ATP10B","ATP2B2","CACNA1E","CACNA2D1","CACNA2D3","CACNG3","CLDN16","CNGB3","EIF4ENIF1","FAM155A","GLRA1","GLRA2","GRIA3","GRID1","GRID2","GRIK3","GRIN2B","HCN1","ITPR2","KCND3","KCNH8","KCNIP1","KCNIP4","KCNJ3","KCNK9","KCNMA1","KCNN3","LRRC8D","MTTP","NIPA2","OCA2 (ENSG00000104044)","OSBPL10","OSBPL3","OSBPL8","PKD1L2","SLC10A7","SLC26A7","SLC39A11","SLC4A10","S…
GO:0098960	5	molecular function	postsynaptic neurotransmitter receptor activity	9	0.001964955168630022	["ENSG00000101958","ENSG00000125675","ENSG00000145888","ENSG00000152208","ENSG00000152822","ENSG00000163873","ENSG00000168959","ENSG00000182771","ENSG00000273079"]	["GLRA1","GLRA2","GRIA3","GRID1","GRID2","GRIK3","GRIN2B","GRM1","GRM5"]
GO:0051015	4	molecular function	actin filament binding	15	0.00247781960787638	["ENSG00000041515","ENSG00000066032","ENSG00000072110","ENSG00000099204","ENSG00000127603","ENSG00000128641","ENSG00000134775","ENSG00000138771","ENSG00000145703","ENSG00000152818","ENSG00000157827","ENSG00000176658","ENSG00000183230","ENSG00000183856","ENSG00000196586"]	["ABLIM1","ACTN1","CTNNA2","CTNNA3","FHOD3","FMNL2","IQGAP2","IQGAP3","MACF1","MYO16","MYO1B","MYO1D","MYO6","SHROOM3","UTRN"]
GO:1904315	7	molecular function	transmitter-gated ion channel activity involved in regulation of postsynaptic membrane potential	7	0.0029515436847399193	["ENSG00000101958","ENSG00000125675","ENSG00000145888","ENSG00000152208","ENSG00000163873","ENSG00000182771","ENSG00000273079"]	["GLRA1","GLRA2","GRIA3","GRID1","GRID2","GRIK3","GRIN2B"]
GO:0005516	4	molecular function	calmodulin binding	14	0.0031163455840140385	["ENSG00000066279","ENSG00000100678","ENSG00000128641","ENSG00000143603","ENSG00000145703","ENSG00000155897","ENSG00000157087","ENSG00000172164","ENSG00000176658","ENSG00000182621","ENSG00000183023","ENSG00000183049","ENSG00000183856","ENSG00000196586"]	["ADCY8","ASPM","ATP2B2","CAMK1D","IQGAP2","IQGAP3","KCNN3","MYO1B","MYO1D","MYO6","PLCB1","SLC8A1","SLC8A3","SNTB1"]
GO:0044325	4	molecular function	ion channel binding	11	0.0031678068299449045	["ENSG00000072110","ENSG00000079841","ENSG00000114279","ENSG00000123104","ENSG00000144681","ENSG00000145362","ENSG00000152642","ENSG00000171385","ENSG00000176105","ENSG00000176406","ENSG00000183023"]	["ACTN1","ANK2","FGF12","GPD1L","ITPR2","KCND3","RIMS1","RIMS2","SLC8A1","STAC","YES1"]
GO:0004089	6	molecular function	carbonate dehydratase activity	4	0.0036194023361774165	["ENSG00000074410","ENSG00000154975","ENSG00000164879","ENSG00000185015"]	["CA10","CA12","CA13","CA3"]
GO:0022857	3	molecular function	transmembrane transporter activity	44	0.0038237461491242557	["ENSG00000006116","ENSG00000100678","ENSG00000101958","ENSG00000104044","ENSG00000108684","ENSG00000113946","ENSG00000115665","ENSG00000119121","ENSG00000120519","ENSG00000123104","ENSG00000125675","ENSG00000133195","ENSG00000140157","ENSG00000143603","ENSG00000144290","ENSG00000145888","ENSG00000147606","ENSG00000151572","ENSG00000152208","ENSG00000153956","ENSG00000156113","ENSG00000157087","E…	["ABCA13","ABCA4","ANO4","ASIC2","ATP2B2","CACNA1E","CACNA2D1","CACNA2D3","CACNG3","CLDN16","CNGB3","FAM155A","GLRA1","GLRA2","GRIA3","GRID1","GRID2","GRIK3","GRIN2B","HCN1","ITPR2","KCND3","KCNH8","KCNIP1","KCNIP4","KCNJ3","KCNK9","KCNMA1","KCNN3","LRRC8D","NIPA2","OCA2 (ENSG00000104044)","PKD1L2","SLC10A7","SLC26A7","SLC39A11","SLC4A10","SLC5A7","SLC8A1","SLC8A3","SLC9A9","SLCO3A1","TRPM6","ZDH…
GO:0001640	7	molecular function	adenylate cyclase inhibiting G protein-coupled glutamate receptor activity	3	0.004455415696142512	["ENSG00000163873","ENSG00000179603","ENSG00000196277"]	["GRIK3","GRM7","GRM8"]
GO:0098988	6	molecular function	G protein-coupled glutamate receptor activity	3	0.004455415696142512	["ENSG00000163873","ENSG00000179603","ENSG00000196277"]	["GRIK3","GRM7","GRM8"]
GO:0060589	4	molecular function	nucleoside-triphosphatase regulator activity	20	0.004531115698374396	["ENSG00000071205","ENSG00000075884","ENSG00000079841","ENSG00000116991","ENSG00000132359","ENSG00000134215","ENSG00000134516","ENSG00000134909","ENSG00000135298","ENSG00000145147","ENSG00000145703","ENSG00000150760","ENSG00000153317","ENSG00000156052","ENSG00000157680","ENSG00000157985","ENSG00000165895","ENSG00000182621","ENSG00000182901","ENSG00000197555"]	["ADGRB3","AGAP1","ARHGAP10","ARHGAP15","ARHGAP32","ARHGAP42","ASAP1","DGKI","DOCK1","DOCK2","GNAQ","IQGAP2","PLCB1","RAP1GAP2","RGS7","RIMS1","SIPA1L1","SIPA1L2","SLIT2","VAV3"]
GO:0022843	6	molecular function	voltage-gated cation channel activity	11	0.0047509775973648685	["ENSG00000006116","ENSG00000153956","ENSG00000156113","ENSG00000157445","ENSG00000162989","ENSG00000164588","ENSG00000169427","ENSG00000171385","ENSG00000183960","ENSG00000198216","ENSG00000273079"]	["CACNA1E","CACNA2D1","CACNA2D3","CACNG3","GRIN2B","HCN1","KCND3","KCNH8","KCNJ3","KCNK9","KCNMA1"]
GO:0005267	7	molecular function	potassium channel activity	10	0.005433046461624287	["ENSG00000143603","ENSG00000156113","ENSG00000162989","ENSG00000163873","ENSG00000164588","ENSG00000169427","ENSG00000171385","ENSG00000182132","ENSG00000183960","ENSG00000185774"]	["GRIK3","HCN1","KCND3","KCNH8","KCNIP1","KCNIP4","KCNJ3","KCNK9","KCNMA1","KCNN3"]
GO:0022824	6	molecular function	transmitter-gated ion channel activity	7	0.005433046461624287	["ENSG00000101958","ENSG00000125675","ENSG00000145888","ENSG00000152208","ENSG00000163873","ENSG00000182771","ENSG00000273079"]	["GLRA1","GLRA2","GRIA3","GRID1","GRID2","GRIK3","GRIN2B"]
GO:0022835	5	molecular function	transmitter-gated channel activity	7	0.005433046461624287	["ENSG00000101958","ENSG00000125675","ENSG00000145888","ENSG00000152208","ENSG00000163873","ENSG00000182771","ENSG00000273079"]	["GLRA1","GLRA2","GRIA3","GRID1","GRID2","GRIK3","GRIN2B"]
GO:0010854	5	molecular function	adenylate cyclase regulator activity	2	0.005735868230422614	["ENSG00000164199","ENSG00000196277"]	["ADGRV1","GRM7"]
GO:0010855	6	molecular function	adenylate cyclase inhibitor activity	2	0.005735868230422614	["ENSG00000164199","ENSG00000196277"]	["ADGRV1","GRM7"]
GO:0099580	7	molecular function	ion antiporter activity involved in regulation of postsynaptic membrane potential	2	0.005735868230422614	["ENSG00000100678","ENSG00000183023"]	["SLC8A1","SLC8A3"]
GO:0099529	6	molecular function	neurotransmitter receptor activity involved in regulation of postsynaptic membrane potential	7	0.006408771634430106	["ENSG00000101958","ENSG00000125675","ENSG00000145888","ENSG00000152208","ENSG00000163873","ENSG00000182771","ENSG00000273079"]	["GLRA1","GLRA2","GRIA3","GRID1","GRID2","GRIK3","GRIN2B"]
GO:0030165	5	molecular function	PDZ domain binding	8	0.007661697267551229	["ENSG00000006116","ENSG00000131558","ENSG00000152208","ENSG00000157087","ENSG00000169439","ENSG00000172164","ENSG00000182985","ENSG00000185345"]	["ATP2B2","CACNG3","CADM1","EXOC4","GRID2","PRKN","SDC2","SNTB1"]
GO:0030594	4	molecular function	neurotransmitter receptor activity	10	0.007842645074096596	["ENSG00000101958","ENSG00000125675","ENSG00000136928","ENSG00000145888","ENSG00000152208","ENSG00000152822","ENSG00000163873","ENSG00000168959","ENSG00000182771","ENSG00000273079"]	["GABBR2","GLRA1","GLRA2","GRIA3","GRID1","GRID2","GRIK3","GRIN2B","GRM1","GRM5"]
GO:0004653	4	molecular function	polypeptide N-acetylgalactosaminyltransferase activity	4	0.008028786516275985	["ENSG00000110328","ENSG00000144278","ENSG00000164574","ENSG00000185274"]	["GALNT10","GALNT13","GALNT17","GALNT18"]
GO:0005488	2	molecular function	binding	397	0.008254076843382913	["ENSG00000006116","ENSG00000006704","ENSG00000008197","ENSG00000009694","ENSG00000011201","ENSG00000033170","ENSG00000038427","ENSG00000038532","ENSG00000040341","ENSG00000041515","ENSG00000041982","ENSG00000042781","ENSG00000048028","ENSG00000048471","ENSG00000048740","ENSG00000053108","ENSG00000053254","ENSG00000054965","ENSG00000055609","ENSG00000058085","ENSG00000065308","ENSG00000065883","E…	["ABCA13","ABCA4","ABI3BP","ABLIM1","ACACA","ACOT12","ACSS3","ACTN1","ADAMTS3","ADARB1","ADCY8","ADGRB3","ADGRL2","ADGRL3","ADGRV1","AFF3","AGAP1","AGBL1","AK5","AKAP13","ALPK1","AMPH","ANGPT1","ANK2","ANO4","ANOS1","APBA1 (ENSG00000107282)","APH1B","APP","ARHGAP10","ARHGAP32","ARNTL","ARSB","ASAP1","ASCC3","ASIC2","ASPM","ASTN2","ATG7","ATP10B","ATP13A5","ATP2B2","ATRNL1","ATRX","BACH1","BANK1",…
GO:0005244	5	molecular function	voltage-gated ion channel activity	13	0.008720517987455677	["ENSG00000006116","ENSG00000153956","ENSG00000156113","ENSG00000157445","ENSG00000162989","ENSG00000164588","ENSG00000169427","ENSG00000171385","ENSG00000182132","ENSG00000183960","ENSG00000185774","ENSG00000198216","ENSG00000273079"]	["CACNA1E","CACNA2D1","CACNA2D3","CACNG3","GRIN2B","HCN1","KCND3","KCNH8","KCNIP1","KCNIP4","KCNJ3","KCNK9","KCNMA1"]
GO:0022832	7	molecular function	voltage-gated channel activity	13	0.008975082016718063	["ENSG00000006116","ENSG00000153956","ENSG00000156113","ENSG00000157445","ENSG00000162989","ENSG00000164588","ENSG00000169427","ENSG00000171385","ENSG00000182132","ENSG00000183960","ENSG00000185774","ENSG00000198216","ENSG00000273079"]	["CACNA1E","CACNA2D1","CACNA2D3","CACNG3","GRIN2B","HCN1","KCND3","KCNH8","KCNIP1","KCNIP4","KCNJ3","KCNK9","KCNMA1"]
GO:0005001	6	molecular function	transmembrane receptor protein tyrosine phosphatase activity	4	0.009331655997721653	["ENSG00000144724","ENSG00000152894","ENSG00000153707","ENSG00000196090"]	["PTPRD","PTPRG","PTPRK","PTPRT"]
GO:0019198	5	molecular function	transmembrane receptor protein phosphatase activity	4	0.009331655997721653	["ENSG00000144724","ENSG00000152894","ENSG00000153707","ENSG00000196090"]	["PTPRD","PTPRG","PTPRK","PTPRT"]
GO:0005096	5	molecular function	GTPase activator activity	16	0.00981049516972939	["ENSG00000071205","ENSG00000075884","ENSG00000116991","ENSG00000132359","ENSG00000134215","ENSG00000134516","ENSG00000134909","ENSG00000135298","ENSG00000150760","ENSG00000153317","ENSG00000156052","ENSG00000157985","ENSG00000165895","ENSG00000182621","ENSG00000182901","ENSG00000197555"]	["ADGRB3","AGAP1","ARHGAP10","ARHGAP15","ARHGAP32","ARHGAP42","ASAP1","DOCK1","DOCK2","GNAQ","PLCB1","RAP1GAP2","RGS7","SIPA1L1","SIPA1L2","VAV3"]
GO:0015079	7	molecular function	potassium ion transmembrane transporter activity	11	0.010201009558595316	["ENSG00000143603","ENSG00000156113","ENSG00000162989","ENSG00000163873","ENSG00000164588","ENSG00000169427","ENSG00000171385","ENSG00000181804","ENSG00000182132","ENSG00000183960","ENSG00000185774"]	["GRIK3","HCN1","KCND3","KCNH8","KCNIP1","KCNIP4","KCNJ3","KCNK9","KCNMA1","KCNN3","SLC9A9"]
GO:1990782	7	molecular function	protein tyrosine kinase binding	8	0.010705135104799967	["ENSG00000086991","ENSG00000114423","ENSG00000153064","ENSG00000154188","ENSG00000160856","ENSG00000168959","ENSG00000171587","ENSG00000185737"]	["ANGPT1","BANK1","CBLB","DSCAM","FCRL3","GRM5","NOX4","NRG3"]
GO:0017048	8	molecular function	Rho GTPase binding	11	0.011902734277147359	["ENSG00000116701","ENSG00000120278","ENSG00000134215","ENSG00000134516","ENSG00000139132","ENSG00000139734","ENSG00000145703","ENSG00000150760","ENSG00000157827","ENSG00000170776","ENSG00000183856"]	["AKAP13","DIAPH3","DOCK1","DOCK2","FGD4","FMNL2","IQGAP2","IQGAP3","NCF2","PLEKHG1","VAV3"]
GO:0005262	7	molecular function	calcium channel activity	9	0.013211602108125015	["ENSG00000006116","ENSG00000119121","ENSG00000123104","ENSG00000153956","ENSG00000157445","ENSG00000166473","ENSG00000198216","ENSG00000204442","ENSG00000273079"]	["CACNA1E","CACNA2D1","CACNA2D3","CACNG3","FAM155A","GRIN2B","ITPR2","PKD1L2","TRPM6"]
GO:0070401	5	molecular function	NADP+ binding	2	0.01384232152076144	["ENSG00000112699","ENSG00000151376"]	["GMDS","ME3"]
GO:0099583	6	molecular function	neurotransmitter receptor activity involved in regulation of postsynaptic cytosolic calcium ion concentration	2	0.01384232152076144	["ENSG00000152822","ENSG00000168959"]	["GRM1","GRM5"]
GO:1905060	8	molecular function	calcium:cation antiporter activity involved in regulation of postsynaptic cytosolic calcium ion concentration	2	0.01384232152076144	["ENSG00000100678","ENSG00000183023"]	["SLC8A1","SLC8A3"]
GO:1901681	3	molecular function	sulfur compound binding	15	0.014367122536583813	["ENSG00000009694","ENSG00000011201","ENSG00000058085","ENSG00000105426","ENSG00000112562","ENSG00000112902","ENSG00000142192","ENSG00000145147","ENSG00000145888","ENSG00000154175","ENSG00000156140","ENSG00000166833","ENSG00000172497","ENSG00000184347","ENSG00000196511"]	["ABI3BP","ACOT12","ADAMTS3","ANOS1","APP","GLRA1","LAMC2","NAV2","PTPRS","SEMA5A","SLIT2","SLIT3","SMOC2","TENM1","TPK1"]
GO:0005230	7	molecular function	extracellular ligand-gated ion channel activity	7	0.014656164773001511	["ENSG00000101958","ENSG00000125675","ENSG00000145888","ENSG00000152208","ENSG00000163873","ENSG00000182771","ENSG00000273079"]	["GLRA1","GLRA2","GRIA3","GRID1","GRID2","GRIK3","GRIN2B"]
GO:0016175	6	molecular function	superoxide-generating NADPH oxidase activity	3	0.014840398427657168	["ENSG00000074771","ENSG00000086991","ENSG00000116701"]	["NCF2","NOX3","NOX4"]
GO:0017166	5	molecular function	vinculin binding	3	0.014840398427657168	["ENSG00000072110","ENSG00000152818","ENSG00000198947"]	["ACTN1","DMD","UTRN"]
GO:0045296	5	molecular function	cadherin binding	17	0.02148184977155009	["ENSG00000066032","ENSG00000081138","ENSG00000088387","ENSG00000113361","ENSG00000124831","ENSG00000127603","ENSG00000128641","ENSG00000139734","ENSG00000140945","ENSG00000144824","ENSG00000150394","ENSG00000153317","ENSG00000157827","ENSG00000179242","ENSG00000183230","ENSG00000196090","ENSG00000197157"]	["ASAP1","CDH13","CDH4","CDH6","CDH7","CDH8","CTNNA2","CTNNA3","DIAPH3","DOCK9","FMNL2","LRRFIP1","MACF1","MYO1B","PHLDB2","PTPRT","SND1"]
GO:0016301	5	molecular function	kinase activity	31	0.021807890235043512	["ENSG00000065883","ENSG00000066056","ENSG00000071242","ENSG00000073331","ENSG00000080224","ENSG00000086015","ENSG00000107242","ENSG00000109339","ENSG00000116783","ENSG00000118515","ENSG00000119121","ENSG00000136267","ENSG00000140538","ENSG00000141068","ENSG00000150672","ENSG00000152953","ENSG00000154027","ENSG00000154928","ENSG00000157680","ENSG00000166501","ENSG00000170390","ENSG00000170525","E…	["AK5","AKAP13","ALPK1","CAMK1D","CDK13","DCLK2","DGKB","DGKI","DLG2","EPHA6","EPHB1","FGGY","KSR1","MAP3K5","MAPK10","MAST2","NTRK3","PFKFB3","PIP5K1B","PRKCB","PRKG1","RPS6KA2","SGK1","SGMS1","STK32B","TIE1","TNNI3K","TPK1","TRPM6","TRRAP","YES1"]
GO:0005089	5	molecular function	Rho guanyl-nucleotide exchange factor activity	6	0.021807890235043512	["ENSG00000120278","ENSG00000134215","ENSG00000134516","ENSG00000139132","ENSG00000150760","ENSG00000170776"]	["AKAP13","DOCK1","DOCK2","FGD4","PLEKHG1","VAV3"]
GO:0019904	4	molecular function	protein domain specific binding	30	0.022894053668541983	["ENSG00000006116","ENSG00000033170","ENSG00000073282","ENSG00000077063","ENSG00000079819","ENSG00000085224","ENSG00000101040","ENSG00000101849","ENSG00000104447","ENSG00000109906","ENSG00000114423","ENSG00000124813","ENSG00000131558","ENSG00000132170","ENSG00000142192","ENSG00000150760","ENSG00000152208","ENSG00000157087","ENSG00000162105","ENSG00000169372","ENSG00000169439","ENSG00000169744","E…	["APP","ATP2B2","ATRX","CACNG3","CADM1","CBLB","CRADD","CTTNBP2","DOCK1","EPB41L2","ESRRG","EXOC4","FUT8","GRID2","LDB2","MAP3K5","MYO1D","PPARG","PRKN","RUNX2","SDC2","SHANK2","SNTB1","SPON1","TBL1X","TP63","TRPS1","ZBTB16","ZMYND8","ZNF521"]
GO:0001642	8	molecular function	group III metabotropic glutamate receptor activity	2	0.023053351900407967	["ENSG00000179603","ENSG00000196277"]	["GRM7","GRM8"]
GO:0016933	9	molecular function	extracellularly glycine-gated ion channel activity	2	0.023053351900407967	["ENSG00000101958","ENSG00000145888"]	["GLRA1","GLRA2"]
GO:0016934	8	molecular function	extracellularly glycine-gated chloride channel activity	2	0.023053351900407967	["ENSG00000101958","ENSG00000145888"]	["GLRA1","GLRA2"]
GO:0099094	7	molecular function	ligand-gated cation channel activity	8	0.02383229847526346	["ENSG00000108684","ENSG00000123104","ENSG00000125675","ENSG00000162989","ENSG00000163873","ENSG00000164588","ENSG00000170289","ENSG00000273079"]	["ASIC2","CNGB3","GRIA3","GRIK3","GRIN2B","HCN1","ITPR2","KCNJ3"]
GO:0008201	4	molecular function	heparin binding	11	0.025669082148827203	["ENSG00000009694","ENSG00000011201","ENSG00000058085","ENSG00000105426","ENSG00000112562","ENSG00000142192","ENSG00000145147","ENSG00000154175","ENSG00000156140","ENSG00000166833","ENSG00000184347"]	["ABI3BP","ADAMTS3","ANOS1","APP","LAMC2","NAV2","PTPRS","SLIT2","SLIT3","SMOC2","TENM1"]
GO:0005095	5	molecular function	GTPase inhibitor activity	3	0.025863650263003156	["ENSG00000145147","ENSG00000145703","ENSG00000157680"]	["DGKI","IQGAP2","SLIT2"]
GO:0016594	4	molecular function	glycine binding	3	0.025863650263003156	["ENSG00000101958","ENSG00000145888","ENSG00000273079"]	["GLRA1","GLRA2","GRIN2B"]
GO:0008013	4	molecular function	beta-catenin binding	7	0.027593152303019546	["ENSG00000069667","ENSG00000101849","ENSG00000152284","ENSG00000152894","ENSG00000183230","ENSG00000185345","ENSG00000196090"]	["CTNNA3","PRKN","PTPRK","PTPRT","RORA","TBL1X","TCF7L1"]
GO:0003674	1	molecular function	molecular_function	442	0.030099470323401028	["ENSG00000006116","ENSG00000006704","ENSG00000008197","ENSG00000009694","ENSG00000011201","ENSG00000033170","ENSG00000038427","ENSG00000038532","ENSG00000040341","ENSG00000041515","ENSG00000041982","ENSG00000042781","ENSG00000046653","ENSG00000048028","ENSG00000048471","ENSG00000048740","ENSG00000053108","ENSG00000053254","ENSG00000054965","ENSG00000055609","ENSG00000058085","ENSG00000065308","E…	["ABCA13","ABCA4","ABI3BP","ABLIM1","ACACA","ACOT12","ACSS3","ACTN1","ADAMTS3","ADARB1","ADCY8","ADGRB3","ADGRL2","ADGRL3","ADGRV1","AFF3","AGAP1","AGBL1","AK5","AKAP13","ALG9","ALPK1","AMPH","ANGPT1","ANK2","ANO4","ANOS1","APBA1 (ENSG00000107282)","APH1B","APP","ARHGAP10","ARHGAP15","ARHGAP32","ARHGAP42","ARNTL","ARSB","ASAP1","ASCC3","ASIC2","ASPM","ASTN2","ATG10","ATG7","ATP10B","ATP13A5","ATP…
GO:0042578	5	molecular function	phosphoric ester hydrolase activity	18	0.03108630801950573	["ENSG00000101333","ENSG00000105426","ENSG00000111266","ENSG00000112367","ENSG00000113231","ENSG00000117598","ENSG00000128655","ENSG00000130021","ENSG00000137770","ENSG00000144724","ENSG00000148123","ENSG00000152894","ENSG00000153707","ENSG00000164879","ENSG00000170525","ENSG00000171492","ENSG00000182621","ENSG00000196090"]	["CA3","CTDSPL2","DUSP16","FIG4","LRRC8D","PDE11A","PDE8B","PFKFB3","PLCB1","PLCB4","PLPPR1 (ENSG00000148123)","PLPPR5","PTPRD","PTPRG","PTPRK","PTPRS","PTPRT","PUDP"]
GO:0005548	4	molecular function	phospholipid transporter activity	5	0.0336033020685685	["ENSG00000091039","ENSG00000138823","ENSG00000144645","ENSG00000151572","ENSG00000198691"]	["ABCA4","ANO4","MTTP","OSBPL10","OSBPL8"]
GO:0097367	3	molecular function	carbohydrate derivative binding	73	0.034380292908385894	["ENSG00000009694","ENSG00000011201","ENSG00000038427","ENSG00000041515","ENSG00000041982","ENSG00000058085","ENSG00000065883","ENSG00000066056","ENSG00000071242","ENSG00000073331","ENSG00000080224","ENSG00000085224","ENSG00000086015","ENSG00000105426","ENSG00000107242","ENSG00000109339","ENSG00000111058","ENSG00000112249","ENSG00000112562","ENSG00000112902","ENSG00000116783","ENSG00000118322","E…	["ABCA13","ABCA4","ABI3BP","ACACA","ACOT12","ACSS3","ADAMTS3","ADCY8","AGAP1","AK5","ALPK1","ANOS1","APP","ASCC3","ATP10B","ATP13A5","ATP2B2","ATRX","BRIP1","CAMK1D","CDK13","CHD6","CNGB3","DCLK2","DGKB","DGKI","DNAH8","EPHA6","EPHB1","GNAQ","GUCY1A1","GUCY1A2","HCN1","IQCA1","KIF6","KSR1","LAMC2","MAGI1","MAP3K5","MAPK10","MAST2","MYO16","MYO1B","MYO1D","MYO6","NAV2","NMNAT2","NTRK3","PDE11A","P…
GO:0015095	7	molecular function	magnesium ion transmembrane transporter activity	3	0.034380292908385894	["ENSG00000113946","ENSG00000140157","ENSG00000186908"]	["CLDN16","NIPA2","ZDHHC17"]
GO:0030553	5	molecular function	cGMP binding	3	0.034380292908385894	["ENSG00000128655","ENSG00000170289","ENSG00000185532"]	["CNGB3","PDE11A","PRKG1"]
GO:0005088	4	molecular function	Ras guanyl-nucleotide exchange factor activity	8	0.03506467669385545	["ENSG00000120278","ENSG00000134215","ENSG00000134516","ENSG00000139132","ENSG00000143344","ENSG00000150760","ENSG00000166444","ENSG00000170776"]	["AKAP13","DENND2B","DOCK1","DOCK2","FGD4","PLEKHG1","RGL1","VAV3"]
GO:0017016	7	molecular function	Ras GTPase binding	19	0.035922672213370074	["ENSG00000038532","ENSG00000079841","ENSG00000116701","ENSG00000120278","ENSG00000131558","ENSG00000134215","ENSG00000134516","ENSG00000139132","ENSG00000139734","ENSG00000143344","ENSG00000145703","ENSG00000150760","ENSG00000157680","ENSG00000157827","ENSG00000166444","ENSG00000170011","ENSG00000170776","ENSG00000176406","ENSG00000183856"]	["AKAP13","CLEC16A","DENND2B","DGKI","DIAPH3","DOCK1","DOCK2","EXOC4","FGD4","FMNL2","IQGAP2","IQGAP3","MYRIP","NCF2","PLEKHG1","RGL1","RIMS1","RIMS2","VAV3"]
GO:0098632	4	molecular function	cell-cell adhesion mediator activity	5	0.03701066766812837	["ENSG00000091129","ENSG00000134115","ENSG00000144619","ENSG00000162631","ENSG00000171587"]	["CNTN4","CNTN6","DSCAM","NRCAM","NTNG1"]
GO:0005539	4	molecular function	glycosaminoglycan binding	13	0.037134821168626854	["ENSG00000009694","ENSG00000011201","ENSG00000038427","ENSG00000058085","ENSG00000105426","ENSG00000112562","ENSG00000112902","ENSG00000142192","ENSG00000145147","ENSG00000154175","ENSG00000156140","ENSG00000166833","ENSG00000184347"]	["ABI3BP","ADAMTS3","ANOS1","APP","LAMC2","NAV2","PTPRS","SEMA5A","SLIT2","SLIT3","SMOC2","TENM1","VCAN"]
GO:0050664	5	molecular function	oxidoreductase activity, acting on NAD(P)H, oxygen as acceptor	3	0.039052160499474325	["ENSG00000074771","ENSG00000086991","ENSG00000116701"]	["NCF2","NOX3","NOX4"]
GO:0036094	3	molecular function	small molecule binding	80	0.04377605200940468	["ENSG00000038427","ENSG00000041515","ENSG00000065883","ENSG00000066056","ENSG00000070882","ENSG00000071242","ENSG00000073331","ENSG00000080224","ENSG00000085224","ENSG00000086015","ENSG00000086991","ENSG00000091039","ENSG00000101868","ENSG00000101958","ENSG00000107242","ENSG00000109339","ENSG00000111058","ENSG00000112249","ENSG00000112699","ENSG00000115919","ENSG00000116783","ENSG00000118322","E…	["ABCA13","ABCA4","ACACA","ACOT12","ACSS3","ADCY8","AGAP1","AK5","ALPK1","ASCC3","ASTN2","ATP10B","ATP13A5","ATP2B2","ATRX","BRIP1","CAMK1D","CDK13","CHD6","CNGB3","DCLK2","DGKB","DGKI","DNAH8","DPYD","EPHA6","EPHB1","FHIT","GLRA1","GLRA2","GMDS","GNAQ","GPD1L","GRIN2B","GRM7","GUCY1A1","GUCY1A2","HCN1","IQCA1","ITPR2","KIF6","KSR1","KYNU","MAGI1","MAP3K5","MAPK10","MAST2","ME3","MYO16","MYO1B","…
GO:0005042	5	molecular function	netrin receptor activity	2	0.04377605200940468	["ENSG00000156687","ENSG00000187323"]	["DCC","UNC5D"]
GO:0098918	3	molecular function	structural constituent of synapse	3	0.04377605200940468	["ENSG00000072110","ENSG00000139220","ENSG00000150672"]	["ACTN1","DLG2","PPFIA2"]
GO:0005524	4	molecular function	ATP binding	51	0.04410334781468709	["ENSG00000041515","ENSG00000065883","ENSG00000066056","ENSG00000071242","ENSG00000073331","ENSG00000080224","ENSG00000085224","ENSG00000086015","ENSG00000107242","ENSG00000109339","ENSG00000111058","ENSG00000112249","ENSG00000116783","ENSG00000118322","ENSG00000118515","ENSG00000119121","ENSG00000124177","ENSG00000124721","ENSG00000124813","ENSG00000128641","ENSG00000132321","ENSG00000136267","E…	["ABCA13","ABCA4","ACACA","ACOT12","ACSS3","ADCY8","AK5","ALPK1","ASCC3","ATP10B","ATP13A5","ATP2B2","ATRX","BRIP1","CAMK1D","CDK13","CHD6","DCLK2","DGKB","DGKI","DNAH8","EPHA6","EPHB1","IQCA1","KIF6","KSR1","MAGI1","MAP3K5","MAPK10","MAST2","MYO16","MYO1B","MYO1D","MYO6","NAV2","NMNAT2","NTRK3","PFKFB3","PIP5K1B","PRKCB","PRKG1","RPS6KA2","RUNX2","SGK1","STK32B","TIE1","TNNI3K","TPK1","TRPM6","T…
GO:0008144	3	molecular function	drug binding	58	0.04675564025489231	["ENSG00000041515","ENSG00000065883","ENSG00000066056","ENSG00000071242","ENSG00000073331","ENSG00000080224","ENSG00000085224","ENSG00000086015","ENSG00000086991","ENSG00000101958","ENSG00000107242","ENSG00000109339","ENSG00000111058","ENSG00000112249","ENSG00000115919","ENSG00000116783","ENSG00000118322","ENSG00000118515","ENSG00000119121","ENSG00000124177","ENSG00000124721","ENSG00000124813","E…	["ABCA13","ABCA4","ACACA","ACOT12","ACSS3","ADCY8","AK5","ALPK1","ASCC3","ATP10B","ATP13A5","ATP2B2","ATRX","BRIP1","CAMK1D","CDK13","CHD6","DCLK2","DGKB","DGKI","DNAH8","DPYD","EPHA6","EPHB1","GLRA1","GLRA2","GRIN2B","IQCA1","KIF6","KSR1","KYNU","MAGI1","MAP3K5","MAPK10","MAST2","MYO16","MYO1B","MYO1D","MYO6","NAV2","NMNAT2","NOX4","NTRK3","PFKFB3","PIP5K1B","PPARG","PRKCB","PRKG1","RPS6KA2","RU…
GO:0016791	6	molecular function	phosphatase activity	14	0.04851359883607338	["ENSG00000105426","ENSG00000111266","ENSG00000112367","ENSG00000117598","ENSG00000130021","ENSG00000137770","ENSG00000144724","ENSG00000148123","ENSG00000152894","ENSG00000153707","ENSG00000164879","ENSG00000170525","ENSG00000171492","ENSG00000196090"]	["CA3","CTDSPL2","DUSP16","FIG4","LRRC8D","PFKFB3","PLPPR1 (ENSG00000148123)","PLPPR5","PTPRD","PTPRG","PTPRK","PTPRS","PTPRT","PUDP"]
GO:0031267	6	molecular function	small GTPase binding	19	0.048558133479599155	["ENSG00000038532","ENSG00000079841","ENSG00000116701","ENSG00000120278","ENSG00000131558","ENSG00000134215","ENSG00000134516","ENSG00000139132","ENSG00000139734","ENSG00000143344","ENSG00000145703","ENSG00000150760","ENSG00000157680","ENSG00000157827","ENSG00000166444","ENSG00000170011","ENSG00000170776","ENSG00000176406","ENSG00000183856"]	["AKAP13","CLEC16A","DENND2B","DGKI","DIAPH3","DOCK1","DOCK2","EXOC4","FGD4","FMNL2","IQGAP2","IQGAP3","MYRIP","NCF2","PLEKHG1","RGL1","RIMS1","RIMS2","VAV3"]
GO:0005003	7	molecular function	ephrin receptor activity	3	0.04961181858107154	["ENSG00000080224","ENSG00000140538","ENSG00000154928"]	["EPHA6","EPHB1","NTRK3"]
GO:0005319	3	molecular function	lipid transporter activity	9	0.052328711010921784	["ENSG00000070882","ENSG00000091039","ENSG00000118322","ENSG00000120519","ENSG00000138823","ENSG00000144645","ENSG00000151572","ENSG00000179869","ENSG00000198691"]	["ABCA13","ABCA4","ANO4","ATP10B","MTTP","OSBPL10","OSBPL3","OSBPL8","SLC10A7"]
GO:0032559	6	molecular function	adenyl ribonucleotide binding	52	0.05399247145799824	["ENSG00000041515","ENSG00000065883","ENSG00000066056","ENSG00000071242","ENSG00000073331","ENSG00000080224","ENSG00000085224","ENSG00000086015","ENSG00000107242","ENSG00000109339","ENSG00000111058","ENSG00000112249","ENSG00000116783","ENSG00000118322","ENSG00000118515","ENSG00000119121","ENSG00000124177","ENSG00000124721","ENSG00000124813","ENSG00000128641","ENSG00000132321","ENSG00000136267","E…	["ABCA13","ABCA4","ACACA","ACOT12","ACSS3","ADCY8","AK5","ALPK1","ASCC3","ATP10B","ATP13A5","ATP2B2","ATRX","BRIP1","CAMK1D","CDK13","CHD6","DCLK2","DGKB","DGKI","DNAH8","EPHA6","EPHB1","HCN1","IQCA1","KIF6","KSR1","MAGI1","MAP3K5","MAPK10","MAST2","MYO16","MYO1B","MYO1D","MYO6","NAV2","NMNAT2","NTRK3","PFKFB3","PIP5K1B","PRKCB","PRKG1","RPS6KA2","RUNX2","SGK1","STK32B","TIE1","TNNI3K","TPK1","TR…
GO:0045545	5	molecular function	syndecan binding	2	0.055710839407015766	["ENSG00000041982","ENSG00000112902"]	["SEMA5A","TNC"]
GO:0050693	5	molecular function	LBD domain binding	2	0.055710839407015766	["ENSG00000132170","ENSG00000262655"]	["PPARG","SPON1"]
GO:0043394	4	molecular function	proteoglycan binding	4	0.05705788866541258	["ENSG00000041982","ENSG00000105426","ENSG00000112902","ENSG00000145147"]	["PTPRS","SEMA5A","SLIT2","TNC"]
GO:0030554	6	molecular function	adenyl nucleotide binding	52	0.058460908932414235	["ENSG00000041515","ENSG00000065883","ENSG00000066056","ENSG00000071242","ENSG00000073331","ENSG00000080224","ENSG00000085224","ENSG00000086015","ENSG00000107242","ENSG00000109339","ENSG00000111058","ENSG00000112249","ENSG00000116783","ENSG00000118322","ENSG00000118515","ENSG00000119121","ENSG00000124177","ENSG00000124721","ENSG00000124813","ENSG00000128641","ENSG00000132321","ENSG00000136267","E…	["ABCA13","ABCA4","ACACA","ACOT12","ACSS3","ADCY8","AK5","ALPK1","ASCC3","ATP10B","ATP13A5","ATP2B2","ATRX","BRIP1","CAMK1D","CDK13","CHD6","DCLK2","DGKB","DGKI","DNAH8","EPHA6","EPHB1","HCN1","IQCA1","KIF6","KSR1","MAGI1","MAP3K5","MAPK10","MAST2","MYO16","MYO1B","MYO1D","MYO6","NAV2","NMNAT2","NTRK3","PFKFB3","PIP5K1B","PRKCB","PRKG1","RPS6KA2","RUNX2","SGK1","STK32B","TIE1","TNNI3K","TPK1","TR…
GO:0005547	7	molecular function	phosphatidylinositol-3,4,5-trisphosphate binding	4	0.061313439208978755	["ENSG00000128641","ENSG00000145703","ENSG00000148498","ENSG00000153317"]	["ASAP1","IQGAP2","MYO1B","PARD3"]
GO:0003707	4	molecular function	steroid hormone receptor activity	5	0.061313439208978755	["ENSG00000069667","ENSG00000132170","ENSG00000151623","ENSG00000196482","ENSG00000198963"]	["ESRRG","NR3C2","PPARG","RORA","RORB"]
GO:0098631	3	molecular function	cell adhesion mediator activity	5	0.061313439208978755	["ENSG00000091129","ENSG00000134115","ENSG00000144619","ENSG00000162631","ENSG00000171587"]	["CNTN4","CNTN6","DSCAM","NRCAM","NTNG1"]
GO:0008270	7	molecular function	zinc ion binding	31	0.06371983078059869	["ENSG00000069667","ENSG00000072657","ENSG00000074410","ENSG00000089094","ENSG00000095587","ENSG00000101040","ENSG00000104447","ENSG00000114423","ENSG00000132170","ENSG00000140836","ENSG00000145888","ENSG00000151623","ENSG00000151789","ENSG00000152818","ENSG00000154975","ENSG00000156103","ENSG00000156140","ENSG00000163637","ENSG00000164879","ENSG00000165061","ENSG00000166501","ENSG00000169946","E…	["ADAMTS3","AGBL1","CA10","CA12","CA13","CA3","CBLB","DMD","ESRRG","GLRA1","GRIN2B","KDM2B","MMP16","MYRIP","NR3C2","PAPPA","PPARG","PRICKLE2","PRKCB","PRKN","RORA","RORB","TLL2","TRHDE","TRPS1","UTRN","ZFHX3","ZFPM2","ZMAT4","ZMYND8","ZNF385D"]
GO:0008235	7	molecular function	metalloexopeptidase activity	5	0.06483645706223277	["ENSG00000072657","ENSG00000104324","ENSG00000156103","ENSG00000164024","ENSG00000273540"]	["AGBL1","CPQ","METAP1","MMP16","TRHDE"]
GO:0030551	5	molecular function	cyclic nucleotide binding	4	0.06578437499773888	["ENSG00000128655","ENSG00000164588","ENSG00000170289","ENSG00000185532"]	["CNGB3","HCN1","PDE11A","PRKG1"]
GO:0003774	8	molecular function	motor activity	8	0.066870289610383	["ENSG00000041515","ENSG00000124721","ENSG00000126214","ENSG00000128641","ENSG00000158560","ENSG00000164627","ENSG00000176658","ENSG00000196586"]	["DNAH8","DYNC1I1","KIF6","KLC1","MYO16","MYO1B","MYO1D","MYO6"]
GO:0070006	8	molecular function	metalloaminopeptidase activity	3	0.06763043589969364	["ENSG00000072657","ENSG00000156103","ENSG00000164024"]	["METAP1","MMP16","TRHDE"]
GO:0016836	5	molecular function	hydro-lyase activity	5	0.06763043589969364	["ENSG00000074410","ENSG00000112699","ENSG00000154975","ENSG00000164879","ENSG00000185015"]	["CA10","CA12","CA13","CA3","GMDS"]
GO:0017076	5	molecular function	purine nucleotide binding	61	0.06763043589969364	["ENSG00000041515","ENSG00000065883","ENSG00000066056","ENSG00000071242","ENSG00000073331","ENSG00000080224","ENSG00000085224","ENSG00000086015","ENSG00000101868","ENSG00000107242","ENSG00000109339","ENSG00000111058","ENSG00000112249","ENSG00000116783","ENSG00000118322","ENSG00000118515","ENSG00000119121","ENSG00000123892","ENSG00000124177","ENSG00000124721","ENSG00000124813","ENSG00000128641","E…	["ABCA13","ABCA4","ACACA","ACOT12","ACSS3","ADCY8","AGAP1","AK5","ALPK1","ASCC3","ATP10B","ATP13A5","ATP2B2","ATRX","BRIP1","CAMK1D","CDK13","CHD6","CNGB3","DCLK2","DGKB","DGKI","DNAH8","EPHA6","EPHB1","GNAQ","GUCY1A1","GUCY1A2","HCN1","IQCA1","KIF6","KSR1","MAGI1","MAP3K5","MAPK10","MAST2","MYO16","MYO1B","MYO1D","MYO6","NAV2","NMNAT2","NTRK3","PDE11A","PFKFB3","PIP5K1B","POLA1","PRKCB","PRKG1",…
GO:0004383	4	molecular function	guanylate cyclase activity	2	0.06763043589969364	["ENSG00000152402","ENSG00000164116"]	["GUCY1A1","GUCY1A2"]
GO:0019899	4	molecular function	enzyme binding	70	0.06846902726882584	["ENSG00000038532","ENSG00000041515","ENSG00000065883","ENSG00000070366","ENSG00000079841","ENSG00000086015","ENSG00000086991","ENSG00000088387","ENSG00000100991","ENSG00000101868","ENSG00000110799","ENSG00000111266","ENSG00000111961","ENSG00000112137","ENSG00000112530","ENSG00000114423","ENSG00000116701","ENSG00000120278","ENSG00000131558","ENSG00000132170","ENSG00000132792","ENSG00000134215","E…	["ADCY8","AKAP13","ANGPT1","ANK2","APP","BANK1","CADPS","CBLB","CDK13","CLEC16A","CNTNAP2","CRADD","CTNNBL1","DENND2B","DGKI","DIAPH3","DLG2","DMD","DOCK1","DOCK2","DOCK9","DSCAM","DUSP16","EXOC4","FCRL3","FGD4","FHIT","FMNL2","FRMD5","GRM5","IQGAP2","IQGAP3","JAKMIP1","JAKMIP2","KSR1","LDB2","MAP3K5","MAST2","MYO16","MYOCD","MYRIP","NCF2","NOX4","NRG3","PACRG","PARD3","PHACTR1","PLCB1","PLEKHG1"…
GO:0016772	4	molecular function	transferase activity, transferring phosphorus-containing groups	33	0.07105618286350864	["ENSG00000065883","ENSG00000066056","ENSG00000071242","ENSG00000073331","ENSG00000080224","ENSG00000086015","ENSG00000101868","ENSG00000107242","ENSG00000109339","ENSG00000116783","ENSG00000118515","ENSG00000119121","ENSG00000136267","ENSG00000140538","ENSG00000141068","ENSG00000150672","ENSG00000152953","ENSG00000154027","ENSG00000154928","ENSG00000157064","ENSG00000157680","ENSG00000166501","E…	["AK5","AKAP13","ALPK1","CAMK1D","CDK13","DCLK2","DGKB","DGKI","DLG2","EPHA6","EPHB1","FGGY","KSR1","MAP3K5","MAPK10","MAST2","NMNAT2","NTRK3","PFKFB3","PIP5K1B","POLA1","PRKCB","PRKG1","RPS6KA2","SGK1","SGMS1","STK32B","TIE1","TNNI3K","TPK1","TRPM6","TRRAP","YES1"]
GO:0009975	3	molecular function	cyclase activity	3	0.07223704402069824	["ENSG00000152402","ENSG00000155897","ENSG00000164116"]	["ADCY8","GUCY1A1","GUCY1A2"]
GO:0016849	4	molecular function	phosphorus-oxygen lyase activity	3	0.07223704402069824	["ENSG00000152402","ENSG00000155897","ENSG00000164116"]	["ADCY8","GUCY1A1","GUCY1A2"]
GO:0005249	7	molecular function	voltage-gated potassium channel activity	6	0.07567900816622829	["ENSG00000156113","ENSG00000162989","ENSG00000164588","ENSG00000169427","ENSG00000171385","ENSG00000183960"]	["HCN1","KCND3","KCNH8","KCNJ3","KCNK9","KCNMA1"]
GO:0000166	4	molecular function	nucleotide binding	67	0.07601373164293969	["ENSG00000041515","ENSG00000065883","ENSG00000066056","ENSG00000071242","ENSG00000073331","ENSG00000080224","ENSG00000085224","ENSG00000086015","ENSG00000086991","ENSG00000101868","ENSG00000107242","ENSG00000109339","ENSG00000111058","ENSG00000112249","ENSG00000112699","ENSG00000116783","ENSG00000118322","ENSG00000118515","ENSG00000119121","ENSG00000123892","ENSG00000124177","ENSG00000124721","E…	["ABCA13","ABCA4","ACACA","ACOT12","ACSS3","ADCY8","AGAP1","AK5","ALPK1","ASCC3","ATP10B","ATP13A5","ATP2B2","ATRX","BRIP1","CAMK1D","CDK13","CHD6","CNGB3","DCLK2","DGKB","DGKI","DNAH8","DPYD","EPHA6","EPHB1","FHIT","GMDS","GNAQ","GPD1L","GUCY1A1","GUCY1A2","HCN1","IQCA1","KIF6","KSR1","MAGI1","MAP3K5","MAPK10","MAST2","ME3","MYO16","MYO1B","MYO1D","MYO6","NAV2","NMNAT2","NOX4","NTRK3","PDE11A","…
GO:1901265	4	molecular function	nucleoside phosphate binding	67	0.07658564606330957	["ENSG00000041515","ENSG00000065883","ENSG00000066056","ENSG00000071242","ENSG00000073331","ENSG00000080224","ENSG00000085224","ENSG00000086015","ENSG00000086991","ENSG00000101868","ENSG00000107242","ENSG00000109339","ENSG00000111058","ENSG00000112249","ENSG00000112699","ENSG00000116783","ENSG00000118322","ENSG00000118515","ENSG00000119121","ENSG00000123892","ENSG00000124177","ENSG00000124721","E…	["ABCA13","ABCA4","ACACA","ACOT12","ACSS3","ADCY8","AGAP1","AK5","ALPK1","ASCC3","ATP10B","ATP13A5","ATP2B2","ATRX","BRIP1","CAMK1D","CDK13","CHD6","CNGB3","DCLK2","DGKB","DGKI","DNAH8","DPYD","EPHA6","EPHB1","FHIT","GMDS","GNAQ","GPD1L","GUCY1A1","GUCY1A2","HCN1","IQCA1","KIF6","KSR1","MAGI1","MAP3K5","MAPK10","MAST2","ME3","MYO16","MYO1B","MYO1D","MYO6","NAV2","NMNAT2","NOX4","NTRK3","PDE11A","…
GO:0051539	5	molecular function	4 iron, 4 sulfur cluster binding	4	0.07736028503082025	["ENSG00000101868","ENSG00000136492","ENSG00000145996","ENSG00000188641"]	["BRIP1","CDKAL1","DPYD","POLA1"]
GO:0051020	5	molecular function	GTPase binding	22	0.0775111758657911	["ENSG00000038532","ENSG00000079841","ENSG00000088387","ENSG00000116701","ENSG00000120278","ENSG00000131558","ENSG00000134215","ENSG00000134516","ENSG00000139132","ENSG00000139734","ENSG00000143344","ENSG00000145703","ENSG00000150760","ENSG00000156011","ENSG00000157680","ENSG00000157827","ENSG00000160293","ENSG00000166444","ENSG00000170011","ENSG00000170776","ENSG00000176406","ENSG00000183856"]	["AKAP13","CLEC16A","DENND2B","DGKI","DIAPH3","DOCK1","DOCK2","DOCK9","EXOC4","FGD4","FMNL2","IQGAP2","IQGAP3","MYRIP","NCF2","PLEKHG1","PSD3","RGL1","RIMS1","RIMS2","VAV2","VAV3"]
GO:0016247	3	molecular function	channel regulator activity	8	0.07779989721066814	["ENSG00000114279","ENSG00000118515","ENSG00000130226","ENSG00000152642","ENSG00000166501","ENSG00000182132","ENSG00000185532","ENSG00000185774"]	["DPP6","FGF12","GPD1L","KCNIP1","KCNIP4","PRKCB","PRKG1","SGK1"]
GO:0008047	4	molecular function	enzyme activator activity	21	0.07822943049832556	["ENSG00000071205","ENSG00000075884","ENSG00000116701","ENSG00000116991","ENSG00000132359","ENSG00000134215","ENSG00000134516","ENSG00000134909","ENSG00000135298","ENSG00000142192","ENSG00000150760","ENSG00000153317","ENSG00000156052","ENSG00000156103","ENSG00000157985","ENSG00000165895","ENSG00000168959","ENSG00000182621","ENSG00000182901","ENSG00000185737","ENSG00000197555"]	["ADGRB3","AGAP1","APP","ARHGAP10","ARHGAP15","ARHGAP32","ARHGAP42","ASAP1","DOCK1","DOCK2","GNAQ","GRM5","MMP16","NCF2","NRG3","PLCB1","RAP1GAP2","RGS7","SIPA1L1","SIPA1L2","VAV3"]
GO:0005222	9	molecular function	intracellular cAMP-activated cation channel activity	2	0.0787200062672219	["ENSG00000164588","ENSG00000170289"]	["CNGB3","HCN1"]
GO:0010851	4	molecular function	cyclase regulator activity	2	0.0787200062672219	["ENSG00000164199","ENSG00000196277"]	["ADGRV1","GRM7"]
GO:0043121	5	molecular function	neurotrophin binding	2	0.0787200062672219	["ENSG00000053108","ENSG00000140538"]	["FSTL4","NTRK3"]
GO:0048495	5	molecular function	Roundabout binding	2	0.0787200062672219	["ENSG00000145147","ENSG00000184347"]	["SLIT2","SLIT3"]
GO:0032555	5	molecular function	purine ribonucleotide binding	60	0.07915631191634515	["ENSG00000041515","ENSG00000065883","ENSG00000066056","ENSG00000071242","ENSG00000073331","ENSG00000080224","ENSG00000085224","ENSG00000086015","ENSG00000107242","ENSG00000109339","ENSG00000111058","ENSG00000112249","ENSG00000116783","ENSG00000118322","ENSG00000118515","ENSG00000119121","ENSG00000123892","ENSG00000124177","ENSG00000124721","ENSG00000124813","ENSG00000128641","ENSG00000128655","E…	["ABCA13","ABCA4","ACACA","ACOT12","ACSS3","ADCY8","AGAP1","AK5","ALPK1","ASCC3","ATP10B","ATP13A5","ATP2B2","ATRX","BRIP1","CAMK1D","CDK13","CHD6","CNGB3","DCLK2","DGKB","DGKI","DNAH8","EPHA6","EPHB1","GNAQ","GUCY1A1","GUCY1A2","HCN1","IQCA1","KIF6","KSR1","MAGI1","MAP3K5","MAPK10","MAST2","MYO16","MYO1B","MYO1D","MYO6","NAV2","NMNAT2","NTRK3","PDE11A","PFKFB3","PIP5K1B","PRKCB","PRKG1","RAB38",…
GO:0005085	3	molecular function	guanyl-nucleotide exchange factor activity	11	0.08022918183152498	["ENSG00000088387","ENSG00000120278","ENSG00000134215","ENSG00000134516","ENSG00000139132","ENSG00000143344","ENSG00000150760","ENSG00000156011","ENSG00000160293","ENSG00000166444","ENSG00000170776"]	["AKAP13","DENND2B","DOCK1","DOCK2","DOCK9","FGD4","PLEKHG1","PSD3","RGL1","VAV2","VAV3"]
GO:0016773	5	molecular function	phosphotransferase activity, alcohol group as acceptor	26	0.08236301959853812	["ENSG00000065883","ENSG00000066056","ENSG00000071242","ENSG00000073331","ENSG00000080224","ENSG00000086015","ENSG00000107242","ENSG00000109339","ENSG00000116783","ENSG00000118515","ENSG00000119121","ENSG00000136267","ENSG00000140538","ENSG00000141068","ENSG00000152953","ENSG00000154928","ENSG00000157680","ENSG00000166501","ENSG00000170390","ENSG00000170525","ENSG00000170776","ENSG00000172456","E…	["AKAP13","ALPK1","CAMK1D","CDK13","DCLK2","DGKB","DGKI","EPHA6","EPHB1","FGGY","KSR1","MAP3K5","MAPK10","MAST2","NTRK3","PFKFB3","PIP5K1B","PRKCB","PRKG1","RPS6KA2","SGK1","STK32B","TIE1","TNNI3K","TRPM6","YES1"]
GO:0030898	9	molecular function	actin-dependent ATPase activity	3	0.08417228836816999	["ENSG00000128641","ENSG00000176658","ENSG00000196586"]	["MYO1B","MYO1D","MYO6"]
GO:0032553	4	molecular function	ribonucleotide binding	60	0.08802724851965452	["ENSG00000041515","ENSG00000065883","ENSG00000066056","ENSG00000071242","ENSG00000073331","ENSG00000080224","ENSG00000085224","ENSG00000086015","ENSG00000107242","ENSG00000109339","ENSG00000111058","ENSG00000112249","ENSG00000116783","ENSG00000118322","ENSG00000118515","ENSG00000119121","ENSG00000123892","ENSG00000124177","ENSG00000124721","ENSG00000124813","ENSG00000128641","ENSG00000128655","E…	["ABCA13","ABCA4","ACACA","ACOT12","ACSS3","ADCY8","AGAP1","AK5","ALPK1","ASCC3","ATP10B","ATP13A5","ATP2B2","ATRX","BRIP1","CAMK1D","CDK13","CHD6","CNGB3","DCLK2","DGKB","DGKI","DNAH8","EPHA6","EPHB1","GNAQ","GUCY1A1","GUCY1A2","HCN1","IQCA1","KIF6","KSR1","MAGI1","MAP3K5","MAPK10","MAST2","MYO16","MYO1B","MYO1D","MYO6","NAV2","NMNAT2","NTRK3","PDE11A","PFKFB3","PIP5K1B","PRKCB","PRKG1","RAB38",…
GO:0005245	7	molecular function	voltage-gated calcium channel activity	4	0.08937787895725456	["ENSG00000006116","ENSG00000153956","ENSG00000157445","ENSG00000198216"]	["CACNA1E","CACNA2D1","CACNA2D3","CACNG3"]
GO:0004690	6	molecular function	cyclic nucleotide-dependent protein kinase activity	2	0.08957112934766236	["ENSG00000170776","ENSG00000185532"]	["AKAP13","PRKG1"]
GO:0005432	8	molecular function	calcium:sodium antiporter activity	2	0.08957112934766236	["ENSG00000100678","ENSG00000183023"]	["SLC8A1","SLC8A3"]
GO:0099530	6	molecular function	G protein-coupled receptor activity involved in regulation of postsynaptic membrane potential	2	0.08957112934766236	["ENSG00000152822","ENSG00000168959"]	["GRM1","GRM5"]
GO:0015491	7	molecular function	cation:cation antiporter activity	3	0.0957459224471405	["ENSG00000100678","ENSG00000181804","ENSG00000183023"]	["SLC8A1","SLC8A3","SLC9A9"]
GO:0015077	6	molecular function	monovalent inorganic cation transmembrane transporter activity	16	0.0957459224471405	["ENSG00000100678","ENSG00000108684","ENSG00000115665","ENSG00000143603","ENSG00000144290","ENSG00000156113","ENSG00000162989","ENSG00000163873","ENSG00000164588","ENSG00000169427","ENSG00000171385","ENSG00000181804","ENSG00000182132","ENSG00000183023","ENSG00000183960","ENSG00000185774"]	["ASIC2","GRIK3","HCN1","KCND3","KCNH8","KCNIP1","KCNIP4","KCNJ3","KCNK9","KCNMA1","KCNN3","SLC4A10","SLC5A7","SLC8A1","SLC8A3","SLC9A9"]
GO:0022839	7	molecular function	ion gated channel activity	4	0.09709286131896289	["ENSG00000108684","ENSG00000143603","ENSG00000151572","ENSG00000156113"]	["ANO4","ASIC2","KCNMA1","KCNN3"]
GO:0048365	9	molecular function	Rac GTPase binding	5	0.098504958086638	["ENSG00000116701","ENSG00000134215","ENSG00000134516","ENSG00000145703","ENSG00000183856"]	["DOCK2","IQGAP2","IQGAP3","NCF2","VAV3"]
GO:0019902	5	molecular function	phosphatase binding	10	0.10014079188811692	["ENSG00000041515","ENSG00000086015","ENSG00000100991","ENSG00000112137","ENSG00000132170","ENSG00000148498","ENSG00000155897","ENSG00000160856","ENSG00000196090","ENSG00000197442"]	["ADCY8","FCRL3","MAP3K5","MAST2","MYO16","PARD3","PHACTR1","PPARG","PTPRT","TRPC4AP"]
GO:0005078	6	molecular function	MAP-kinase scaffold activity	2	0.10112564942913432	["ENSG00000141068","ENSG00000170776"]	["AKAP13","KSR1"]
GO:0005221	8	molecular function	intracellular cyclic nucleotide activated cation channel activity	2	0.10112564942913432	["ENSG00000164588","ENSG00000170289"]	["CNGB3","HCN1"]
GO:0015368	7	molecular function	calcium:cation antiporter activity	2	0.10112564942913432	["ENSG00000100678","ENSG00000183023"]	["SLC8A1","SLC8A3"]
GO:0016595	7	molecular function	glutamate binding	2	0.10112564942913432	["ENSG00000196277","ENSG00000273079"]	["GRIN2B","GRM7"]
GO:0043855	7	molecular function	cyclic nucleotide-gated ion channel activity	2	0.10112564942913432	["ENSG00000164588","ENSG00000170289"]	["CNGB3","HCN1"]
GO:0070491	6	molecular function	repressing transcription factor binding	5	0.1051356653391432	["ENSG00000101040","ENSG00000124813","ENSG00000132170","ENSG00000133794","ENSG00000165533"]	["ARNTL","PPARG","RUNX2","TTC8","ZMYND8"]
GO:0035639	5	molecular function	purine ribonucleoside triphosphate binding	57	0.10705745594441822	["ENSG00000041515","ENSG00000065883","ENSG00000066056","ENSG00000071242","ENSG00000073331","ENSG00000080224","ENSG00000085224","ENSG00000086015","ENSG00000107242","ENSG00000109339","ENSG00000111058","ENSG00000112249","ENSG00000116783","ENSG00000118322","ENSG00000118515","ENSG00000119121","ENSG00000123892","ENSG00000124177","ENSG00000124721","ENSG00000124813","ENSG00000128641","ENSG00000132321","E…	["ABCA13","ABCA4","ACACA","ACOT12","ACSS3","ADCY8","AGAP1","AK5","ALPK1","ASCC3","ATP10B","ATP13A5","ATP2B2","ATRX","BRIP1","CAMK1D","CDK13","CHD6","DCLK2","DGKB","DGKI","DNAH8","EPHA6","EPHB1","GNAQ","GUCY1A1","GUCY1A2","IQCA1","KIF6","KSR1","MAGI1","MAP3K5","MAPK10","MAST2","MYO16","MYO1B","MYO1D","MYO6","NAV2","NMNAT2","NTRK3","PFKFB3","PIP5K1B","PRKCB","PRKG1","RAB38","RPS6KA2","RUNX2","SEPTI…
GO:0030507	4	molecular function	spectrin binding	3	0.10862208792521186	["ENSG00000079819","ENSG00000145362","ENSG00000158560"]	["ANK2","DYNC1I1","EPB41L2"]
GO:0004177	7	molecular function	aminopeptidase activity	4	0.11082827192412202	["ENSG00000072657","ENSG00000130226","ENSG00000156103","ENSG00000164024"]	["DPP6","METAP1","MMP16","TRHDE"]
GO:0003725	6	molecular function	double-stranded RNA binding	5	0.1133379202990252	["ENSG00000040341","ENSG00000072110","ENSG00000124831","ENSG00000164342","ENSG00000197381"]	["ACTN1","ADARB1","LRRFIP1","STAU2","TLR3"]
GO:0099186	4	molecular function	structural constituent of postsynapse	2	0.1133379202990252	["ENSG00000072110","ENSG00000150672"]	["ACTN1","DLG2"]
GO:1902282	9	molecular function	voltage-gated potassium channel activity involved in ventricular cardiac muscle cell action potential repolarization	2	0.1133379202990252	["ENSG00000162989","ENSG00000171385"]	["KCND3","KCNJ3"]
GO:0005496	4	molecular function	steroid binding	6	0.11366486757076567	["ENSG00000069667","ENSG00000070882","ENSG00000091039","ENSG00000144645","ENSG00000151623","ENSG00000196482"]	["ESRRG","NR3C2","OSBPL10","OSBPL3","OSBPL8","RORA"]
GO:0000146	9	molecular function	microfilament motor activity	3	0.11412411210527193	["ENSG00000128641","ENSG00000176658","ENSG00000196586"]	["MYO1B","MYO1D","MYO6"]
GO:0005217	7	molecular function	intracellular ligand-gated ion channel activity	3	0.11412411210527193	["ENSG00000123104","ENSG00000164588","ENSG00000170289"]	["CNGB3","HCN1","ITPR2"]
GO:0008376	6	molecular function	acetylgalactosaminyltransferase activity	4	0.11412411210527193	["ENSG00000110328","ENSG00000144278","ENSG00000164574","ENSG00000185274"]	["GALNT10","GALNT13","GALNT17","GALNT18"]
GO:0005543	4	molecular function	phospholipid binding	17	0.11432099930153375	["ENSG00000048471","ENSG00000078053","ENSG00000091039","ENSG00000123104","ENSG00000128641","ENSG00000134909","ENSG00000135636","ENSG00000140563","ENSG00000144645","ENSG00000145703","ENSG00000146352","ENSG00000148498","ENSG00000153317","ENSG00000157985","ENSG00000175471","ENSG00000175895","ENSG00000182621"]	["AGAP1","AMPH","ARHGAP32","ASAP1","CLVS2","DYSF","IQGAP2","ITPR2","MCTP1","MCTP2","MYO1B","OSBPL10","OSBPL8","PARD3","PLCB1","PLEKHF2","SNX29"]
GO:0015081	7	molecular function	sodium ion transmembrane transporter activity	8	0.11761514343402785	["ENSG00000100678","ENSG00000108684","ENSG00000115665","ENSG00000144290","ENSG00000163873","ENSG00000164588","ENSG00000181804","ENSG00000183023"]	["ASIC2","GRIK3","HCN1","SLC4A10","SLC5A7","SLC8A1","SLC8A3","SLC9A9"]
GO:0030246	3	molecular function	carbohydrate binding	12	0.11761514343402785	["ENSG00000038427","ENSG00000073331","ENSG00000107518","ENSG00000110328","ENSG00000117114","ENSG00000144278","ENSG00000149380","ENSG00000150471","ENSG00000164574","ENSG00000166473","ENSG00000185274","ENSG00000257335"]	["ADGRL2","ADGRL3","ALPK1","ATRNL1","GALNT10","GALNT13","GALNT17","GALNT18","MGAM","P4HA3","PKD1L2","VCAN"]
GO:0035091	5	molecular function	phosphatidylinositol binding	11	0.11872729344248421	["ENSG00000048471","ENSG00000091039","ENSG00000123104","ENSG00000128641","ENSG00000134909","ENSG00000145703","ENSG00000146352","ENSG00000148498","ENSG00000153317","ENSG00000175895","ENSG00000182621"]	["ARHGAP32","ASAP1","CLVS2","IQGAP2","ITPR2","MYO1B","OSBPL8","PARD3","PLCB1","PLEKHF2","SNX29"]
GO:0004879	5	molecular function	nuclear receptor activity	4	0.1193402474275814	["ENSG00000069667","ENSG00000132170","ENSG00000196482","ENSG00000198963"]	["ESRRG","PPARG","RORA","RORB"]
GO:0098531	4	molecular function	ligand-activated transcription factor activity	4	0.1193402474275814	["ENSG00000069667","ENSG00000132170","ENSG00000196482","ENSG00000198963"]	["ESRRG","PPARG","RORA","RORB"]
GO:0003678	4	molecular function	DNA helicase activity	5	0.1193402474275814	["ENSG00000085224","ENSG00000112249","ENSG00000124177","ENSG00000136492","ENSG00000166833"]	["ASCC3","ATRX","BRIP1","CHD6","NAV2"]
GO:0016835	4	molecular function	carbon-oxygen lyase activity	5	0.1193402474275814	["ENSG00000074410","ENSG00000112699","ENSG00000154975","ENSG00000164879","ENSG00000185015"]	["CA10","CA12","CA13","CA3","GMDS"]
GO:0005198	2	molecular function	structural molecule activity	25	0.12049625813804937	["ENSG00000011201","ENSG00000038427","ENSG00000041982","ENSG00000058085","ENSG00000066032","ENSG00000072110","ENSG00000079819","ENSG00000110799","ENSG00000113946","ENSG00000127603","ENSG00000138759","ENSG00000139220","ENSG00000143341","ENSG00000144810","ENSG00000145362","ENSG00000150672","ENSG00000154175","ENSG00000163453","ENSG00000164176","ENSG00000172164","ENSG00000196569","ENSG00000198947","E…	["ABI3BP","ACTN1","ANK2","ANOS1","CLDN16","COL15A1","COL28A1","COL8A1","CTNNA2","DLG2","DMD","EDIL3","EPB41L2","FRAS1","HMCN1","IGFBP7","LAMA2","LAMC2","MACF1","PPFIA2","SNTB1","SPON1","TNC","VCAN","VWF"]
GO:0019903	6	molecular function	protein phosphatase binding	8	0.12241791061892499	["ENSG00000041515","ENSG00000112137","ENSG00000132170","ENSG00000148498","ENSG00000155897","ENSG00000160856","ENSG00000196090","ENSG00000197442"]	["ADCY8","FCRL3","MAP3K5","MYO16","PARD3","PHACTR1","PPARG","PTPRT"]
GO:0015459	5	molecular function	potassium channel regulator activity	4	0.12290204145889456	["ENSG00000118515","ENSG00000130226","ENSG00000182132","ENSG00000185774"]	["DPP6","KCNIP1","KCNIP4","SGK1"]
GO:0004143	6	molecular function	diacylglycerol kinase activity	2	0.12290204145889456	["ENSG00000136267","ENSG00000157680"]	["DGKB","DGKI"]
GO:0015269	8	molecular function	calcium-activated potassium channel activity	2	0.12290204145889456	["ENSG00000143603","ENSG00000156113"]	["KCNMA1","KCNN3"]
GO:0045295	4	molecular function	gamma-catenin binding	2	0.12290204145889456	["ENSG00000152894","ENSG00000196090"]	["PTPRK","PTPRT"]
GO:0046914	6	molecular function	transition metal ion binding	36	0.1253997513598433	["ENSG00000069667","ENSG00000072657","ENSG00000074410","ENSG00000089094","ENSG00000095587","ENSG00000101040","ENSG00000104447","ENSG00000114423","ENSG00000132170","ENSG00000139287","ENSG00000140836","ENSG00000142192","ENSG00000144455","ENSG00000145888","ENSG00000146233","ENSG00000149380","ENSG00000151623","ENSG00000151789","ENSG00000152818","ENSG00000154975","ENSG00000156103","ENSG00000156140","E…	["ADAMTS3","AGBL1","APP","CA10","CA12","CA13","CA3","CBLB","CYP39A1","DMD","ESRRG","GLRA1","GRIN2B","KDM2B","MMP16","MYRIP","NR3C2","P4HA3","PAPPA","PPARG","PRICKLE2","PRKCB","PRKN","RORA","RORB","SUMF1","TLL2","TPH2","TRHDE","TRPS1","UTRN","ZFHX3","ZFPM2","ZMAT4","ZMYND8","ZNF385D"]
GO:0015298	6	molecular function	solute:cation antiporter activity	3	0.12605356889397362	["ENSG00000100678","ENSG00000181804","ENSG00000183023"]	["SLC8A1","SLC8A3","SLC9A9"]
GO:0008022	4	molecular function	protein C-terminus binding	9	0.13230903611012604	["ENSG00000053254","ENSG00000101849","ENSG00000109906","ENSG00000111961","ENSG00000116701","ENSG00000116783","ENSG00000132170","ENSG00000141068","ENSG00000151276"]	["FOXN3","KSR1","MAGI1","NCF2","PPARG","SASH1","TBL1X","TNNI3K","ZBTB16"]
GO:0015248	4	molecular function	sterol transporter activity	3	0.13388959250890362	["ENSG00000070882","ENSG00000091039","ENSG00000144645"]	["OSBPL10","OSBPL3","OSBPL8"]
GO:0051393	6	molecular function	alpha-actinin binding	3	0.13388959250890362	["ENSG00000132170","ENSG00000151276","ENSG00000172403"]	["MAGI1","PPARG","SYNPO2"]
GO:0008289	3	molecular function	lipid binding	26	0.13463539474708616	["ENSG00000048471","ENSG00000069667","ENSG00000070882","ENSG00000078053","ENSG00000091039","ENSG00000123104","ENSG00000128641","ENSG00000132170","ENSG00000134909","ENSG00000135636","ENSG00000136267","ENSG00000138823","ENSG00000140563","ENSG00000144645","ENSG00000145703","ENSG00000146352","ENSG00000148498","ENSG00000151623","ENSG00000153317","ENSG00000157985","ENSG00000163618","ENSG00000172497","E…	["ACOT12","AGAP1","AMPH","ARHGAP32","ASAP1","CADPS","CLVS2","DGKB","DYSF","ESRRG","IQGAP2","ITPR2","MCTP1","MCTP2","MTTP","MYO1B","NR3C2","OSBPL10","OSBPL3","OSBPL8","PARD3","PLCB1","PLEKHF2","PPARG","RORA","SNX29"]
GO:0008195	7	molecular function	phosphatidate phosphatase activity	2	0.13463539474708616	["ENSG00000117598","ENSG00000148123"]	["PLPPR1 (ENSG00000148123)","PLPPR5"]
GO:0019900	5	molecular function	kinase binding	25	0.1350581173824463	["ENSG00000065883","ENSG00000086991","ENSG00000101868","ENSG00000111266","ENSG00000111961","ENSG00000114423","ENSG00000141068","ENSG00000145362","ENSG00000150672","ENSG00000152818","ENSG00000152894","ENSG00000152969","ENSG00000153064","ENSG00000154188","ENSG00000160856","ENSG00000163618","ENSG00000166501","ENSG00000168959","ENSG00000170776","ENSG00000171587","ENSG00000171877","ENSG00000176049","E…	["AKAP13","ANGPT1","ANK2","BANK1","CADPS","CBLB","CDK13","DLG2","DSCAM","DUSP16","FCRL3","FRMD5","GRM5","JAKMIP1","JAKMIP2","KSR1","MAP3K5","NOX4","NRG3","POLA1","PRKCB","PRKN","PTPRK","SASH1","UTRN"]
GO:0032934	5	molecular function	sterol binding	4	0.1363511171160513	["ENSG00000069667","ENSG00000070882","ENSG00000091039","ENSG00000144645"]	["OSBPL10","OSBPL3","OSBPL8","RORA"]
GO:0015631	5	molecular function	tubulin binding	14	0.13847632043598215	["ENSG00000066629","ENSG00000086015","ENSG00000104490","ENSG00000112530","ENSG00000127603","ENSG00000135636","ENSG00000147642","ENSG00000152969","ENSG00000158560","ENSG00000164627","ENSG00000175764","ENSG00000176049","ENSG00000185345","ENSG00000273540"]	["AGBL1","DYNC1I1","DYSF","EML1","JAKMIP1","JAKMIP2","KIF6","MACF1","MAST2","NCALD","PACRG","PRKN","SYBU","TTLL11"]
GO:0005154	6	molecular function	epidermal growth factor receptor binding	3	0.14008442901016607	["ENSG00000134215","ENSG00000160293","ENSG00000176105"]	["VAV2","VAV3","YES1"]
GO:0004725	5	molecular function	protein tyrosine phosphatase activity	6	0.14571880212799804	["ENSG00000105426","ENSG00000111266","ENSG00000144724","ENSG00000152894","ENSG00000153707","ENSG00000196090"]	["DUSP16","PTPRD","PTPRG","PTPRK","PTPRS","PTPRT"]
GO:0015297	6	molecular function	antiporter activity	5	0.14581087801470935	["ENSG00000100678","ENSG00000144290","ENSG00000147606","ENSG00000181804","ENSG00000183023"]	["SLC26A7","SLC4A10","SLC8A1","SLC8A3","SLC9A9"]
GO:0042803	5	molecular function	protein homodimerization activity	23	0.14581087801470935	["ENSG00000009694","ENSG00000072110","ENSG00000074416","ENSG00000101463","ENSG00000104324","ENSG00000109906","ENSG00000115919","ENSG00000124831","ENSG00000140945","ENSG00000143341","ENSG00000145147","ENSG00000145431","ENSG00000145934","ENSG00000146938","ENSG00000149256","ENSG00000152642","ENSG00000155897","ENSG00000182985","ENSG00000188641","ENSG00000196090","ENSG00000197442","ENSG00000197548","E…	["ACTN1","ADCY8","ATG7","CADM1","CDH13","CPQ","DPYD","GPD1L","HMCN1","KYNU","LRRFIP1","MAP3K5","MGLL","NLGN4X","PDGFC","PTPRT","SLIT2","SYNDIG1","TENM1","TENM2","TENM3","TENM4","ZBTB16"]
GO:0017080	4	molecular function	sodium channel regulator activity	3	0.14581087801470935	["ENSG00000114279","ENSG00000118515","ENSG00000152642"]	["FGF12","GPD1L","SGK1"]
GO:1901981	6	molecular function	phosphatidylinositol phosphate binding	8	0.14581087801470935	["ENSG00000091039","ENSG00000128641","ENSG00000134909","ENSG00000145703","ENSG00000146352","ENSG00000148498","ENSG00000153317","ENSG00000182621"]	["ARHGAP32","ASAP1","CLVS2","IQGAP2","MYO1B","OSBPL8","PARD3","PLCB1"]
GO:0042165	3	molecular function	neurotransmitter binding	4	0.14581087801470935	["ENSG00000101958","ENSG00000115665","ENSG00000145888","ENSG00000273079"]	["GLRA1","GLRA2","GRIN2B","SLC5A7"]
GO:0005005	8	molecular function	transmembrane-ephrin receptor activity	2	0.14581087801470935	["ENSG00000080224","ENSG00000154928"]	["EPHA6","EPHB1"]
GO:0005237	8	molecular function	inhibitory extracellular ligand-gated ion channel activity	2	0.14581087801470935	["ENSG00000101958","ENSG00000145888"]	["GLRA1","GLRA2"]
GO:0042043	5	molecular function	neurexin family protein binding	2	0.14581087801470935	["ENSG00000146938","ENSG00000165246"]	["NLGN4X","NLGN4Y"]
GO:0042577	7	molecular function	lipid phosphatase activity	2	0.14581087801470935	["ENSG00000117598","ENSG00000148123"]	["PLPPR1 (ENSG00000148123)","PLPPR5"]
GO:0086008	8	molecular function	voltage-gated potassium channel activity involved in cardiac muscle cell action potential repolarization	2	0.14581087801470935	["ENSG00000162989","ENSG00000171385"]	["KCND3","KCNJ3"]
GO:0043178	4	molecular function	alcohol binding	5	0.15298060514766337	["ENSG00000070882","ENSG00000091039","ENSG00000123104","ENSG00000144645","ENSG00000148219"]	["ASTN2","ITPR2","OSBPL10","OSBPL3","OSBPL8"]
GO:0140303	4	molecular function	intramembrane lipid transporter activity	3	0.1531566428495934	["ENSG00000118322","ENSG00000151572","ENSG00000198691"]	["ABCA4","ANO4","ATP10B"]
GO:0008238	6	molecular function	exopeptidase activity	6	0.1546076069270417	["ENSG00000072657","ENSG00000104324","ENSG00000130226","ENSG00000156103","ENSG00000164024","ENSG00000273540"]	["AGBL1","CPQ","DPP6","METAP1","MMP16","TRHDE"]
GO:0004672	4	molecular function	protein kinase activity	21	0.15863293004556528	["ENSG00000065883","ENSG00000066056","ENSG00000071242","ENSG00000073331","ENSG00000080224","ENSG00000086015","ENSG00000109339","ENSG00000116783","ENSG00000118515","ENSG00000119121","ENSG00000140538","ENSG00000141068","ENSG00000152953","ENSG00000154928","ENSG00000166501","ENSG00000170390","ENSG00000170776","ENSG00000176105","ENSG00000183049","ENSG00000185532","ENSG00000197442"]	["AKAP13","ALPK1","CAMK1D","CDK13","DCLK2","EPHA6","EPHB1","KSR1","MAP3K5","MAPK10","MAST2","NTRK3","PRKCB","PRKG1","RPS6KA2","SGK1","STK32B","TIE1","TNNI3K","TRPM6","YES1"]
