# Supplementary material for: MIDESP: Mutual Information-Based Detection of Epistatic SNP Pairs for Qualitative and Quantitative Phenotypes
Source: Biology (Basel). 2021 Sep 16;10(9):921. doi: 10.3390/biology10090921 (PMC8469369; doi:10.3390/biology10090921)
Supplement: Supplementary file 1 [file biology-10-00921-s001.zip › MIDESP_Supplementary/Suppl_TableS2_EW_GenesetAnalysis.xlsx]

## Sheet: Tabelle1
GO term	Level	Ontology	GO title	Number of hits	Adjusted P-value	Genes	Gene names
GO:0008046	5	molecular function	axon guidance receptor activity	3	0.05179183598964323	["ENSG00000169855","ENSG00000182580","ENSG00000185008"]	["EPHB3","ROBO1","ROBO2"]
GO:0004735	6	molecular function	pyrroline-5-carboxylate reductase activity	2	0.052051515965365676	["ENSG00000143811","ENSG00000183010"]	["PYCR1","PYCR2"]
GO:0015645	6	molecular function	fatty acid ligase activity	3	0.057555347648622315	["ENSG00000130377","ENSG00000167107","ENSG00000167114"]	["ACSBG2","ACSF2","SLC27A4"]
GO:0015450	5	molecular function	P-P-bond-hydrolysis-driven protein transmembrane transporter activity	2	0.06573289494937636	["ENSG00000204152","ENSG00000265354"]	["TIMM23","TIMM23B"]
GO:0016405	5	molecular function	CoA-ligase activity	3	0.06950890926090512	["ENSG00000130377","ENSG00000167107","ENSG00000167114"]	["ACSBG2","ACSF2","SLC27A4"]
GO:0061676	4	molecular function	importin-alpha family protein binding	2	0.06950890926090512	["ENSG00000088325","ENSG00000102543"]	["CDADC1","TPX2"]
GO:0030976	4	molecular function	thiamine pyrophosphate binding	2	0.07485315691638526	["ENSG00000131373","ENSG00000197444"]	["HACL1","OGDHL"]
GO:0016878	5	molecular function	acid-thiol ligase activity	3	0.07502715002251246	["ENSG00000130377","ENSG00000167107","ENSG00000167114"]	["ACSBG2","ACSF2","SLC27A4"]
GO:0004714	6	molecular function	transmembrane receptor protein tyrosine kinase activity	4	0.07718107885828995	["ENSG00000027644","ENSG00000178568","ENSG00000182580","ENSG00000198400"]	["EPHB3","ERBB4","INSRR","NTRK1"]
GO:0035639	5	molecular function	purine ribonucleoside triphosphate binding	27	0.07720222920543757	["ENSG00000027644","ENSG00000077721","ENSG00000087157","ENSG00000088320","ENSG00000101266","ENSG00000101306","ENSG00000102780","ENSG00000103356","ENSG00000114770","ENSG00000114867","ENSG00000130377","ENSG00000131373","ENSG00000132394","ENSG00000145555","ENSG00000152700","ENSG00000162687","ENSG00000163491","ENSG00000166377","ENSG00000167107","ENSG00000168827","ENSG00000174672","ENSG00000178568","E…	["ABCC5","ACSBG2","ACSF2","ATP9B (ENSG00000166377)","BRSK2","CSNK2A1","CSNK2A3","DGKH","EARS2","EEFSEC","EIF4G1","EPHB3","ERBB4","GFM1","HACL1","INSRR","KCNT2","MYLK2","MYO10","NEK10","NME1","NTRK1","PGS1","RANBP17","REM1","SAR1B","UBE2A"]
GO:0005215	2	molecular function	transporter activity	20	0.07720222920543757	["ENSG00000004864","ENSG00000006283","ENSG00000102287","ENSG00000109062","ENSG00000114770","ENSG00000114923","ENSG00000118855","ENSG00000136295","ENSG00000144909","ENSG00000151812","ENSG00000162341","ENSG00000162687","ENSG00000166377","ENSG00000167114","ENSG00000171385","ENSG00000182132","ENSG00000197241","ENSG00000204152","ENSG00000204764","ENSG00000265354"]	["ABCC5","ATP9B (ENSG00000166377)","CACNA1G","GABRE","KCND3","KCNIP1","KCNT2","MFSD1","OSBPL11","RANBP17","SLC25A13","SLC27A4","SLC2A7","SLC35F4","SLC4A3","SLC9A3R1","TIMM23","TIMM23B","TPCN2","TTYH3"]
GO:0031956	6	molecular function	medium-chain fatty acid-CoA ligase activity	2	0.08615883725676138	["ENSG00000130377","ENSG00000167107"]	["ACSBG2","ACSF2"]
GO:0032555	5	molecular function	purine ribonucleotide binding	27	0.08615883725676138	["ENSG00000027644","ENSG00000077721","ENSG00000087157","ENSG00000088320","ENSG00000101266","ENSG00000101306","ENSG00000102780","ENSG00000103356","ENSG00000114770","ENSG00000114867","ENSG00000130377","ENSG00000131373","ENSG00000132394","ENSG00000145555","ENSG00000152700","ENSG00000162687","ENSG00000163491","ENSG00000166377","ENSG00000167107","ENSG00000168827","ENSG00000174672","ENSG00000178568","E…	["ABCC5","ACSBG2","ACSF2","ATP9B (ENSG00000166377)","BRSK2","CSNK2A1","CSNK2A3","DGKH","EARS2","EEFSEC","EIF4G1","EPHB3","ERBB4","GFM1","HACL1","INSRR","KCNT2","MYLK2","MYO10","NEK10","NME1","NTRK1","PGS1","RANBP17","REM1","SAR1B","UBE2A"]
GO:0017076	5	molecular function	purine nucleotide binding	27	0.08910107350813369	["ENSG00000027644","ENSG00000077721","ENSG00000087157","ENSG00000088320","ENSG00000101266","ENSG00000101306","ENSG00000102780","ENSG00000103356","ENSG00000114770","ENSG00000114867","ENSG00000130377","ENSG00000131373","ENSG00000132394","ENSG00000145555","ENSG00000152700","ENSG00000162687","ENSG00000163491","ENSG00000166377","ENSG00000167107","ENSG00000168827","ENSG00000174672","ENSG00000178568","E…	["ABCC5","ACSBG2","ACSF2","ATP9B (ENSG00000166377)","BRSK2","CSNK2A1","CSNK2A3","DGKH","EARS2","EEFSEC","EIF4G1","EPHB3","ERBB4","GFM1","HACL1","INSRR","KCNT2","MYLK2","MYO10","NEK10","NME1","NTRK1","PGS1","RANBP17","REM1","SAR1B","UBE2A"]
GO:0032553	4	molecular function	ribonucleotide binding	27	0.08972608218998653	["ENSG00000027644","ENSG00000077721","ENSG00000087157","ENSG00000088320","ENSG00000101266","ENSG00000101306","ENSG00000102780","ENSG00000103356","ENSG00000114770","ENSG00000114867","ENSG00000130377","ENSG00000131373","ENSG00000132394","ENSG00000145555","ENSG00000152700","ENSG00000162687","ENSG00000163491","ENSG00000166377","ENSG00000167107","ENSG00000168827","ENSG00000174672","ENSG00000178568","E…	["ABCC5","ACSBG2","ACSF2","ATP9B (ENSG00000166377)","BRSK2","CSNK2A1","CSNK2A3","DGKH","EARS2","EEFSEC","EIF4G1","EPHB3","ERBB4","GFM1","HACL1","INSRR","KCNT2","MYLK2","MYO10","NEK10","NME1","NTRK1","PGS1","RANBP17","REM1","SAR1B","UBE2A"]
GO:0047676	6	molecular function	arachidonate-CoA ligase activity	2	0.09007499643262472	["ENSG00000130377","ENSG00000167114"]	["ACSBG2","SLC27A4"]
GO:0016877	4	molecular function	ligase activity, forming carbon-sulfur bonds	3	0.09122444856099368	["ENSG00000130377","ENSG00000167107","ENSG00000167114"]	["ACSBG2","ACSF2","SLC27A4"]
GO:0015271	8	molecular function	outward rectifier potassium channel activity	2	0.09639799312579146	["ENSG00000162687","ENSG00000171385"]	["KCND3","KCNT2"]
GO:0004467	6	molecular function	long-chain fatty acid-CoA ligase activity	2	0.1026721001508719	["ENSG00000130377","ENSG00000167114"]	["ACSBG2","SLC27A4"]
GO:0005524	4	molecular function	ATP binding	22	0.10627531831797628	["ENSG00000027644","ENSG00000077721","ENSG00000087157","ENSG00000101266","ENSG00000101306","ENSG00000102780","ENSG00000103356","ENSG00000114770","ENSG00000114867","ENSG00000130377","ENSG00000131373","ENSG00000145555","ENSG00000162687","ENSG00000163491","ENSG00000166377","ENSG00000167107","ENSG00000174672","ENSG00000178568","ENSG00000182580","ENSG00000198400","ENSG00000239672","ENSG00000254598"]	["ABCC5","ACSBG2","ACSF2","ATP9B (ENSG00000166377)","BRSK2","CSNK2A1","CSNK2A3","DGKH","EARS2","EIF4G1","EPHB3","ERBB4","HACL1","INSRR","KCNT2","MYLK2","MYO10","NEK10","NME1","NTRK1","PGS1","UBE2A"]
GO:0019199	5	molecular function	transmembrane receptor protein kinase activity	4	0.10938766794272567	["ENSG00000027644","ENSG00000178568","ENSG00000182580","ENSG00000198400"]	["EPHB3","ERBB4","INSRR","NTRK1"]
GO:0008135	4	molecular function	translation factor activity, RNA binding	4	0.11146352409000336	["ENSG00000114867","ENSG00000132394","ENSG00000145191","ENSG00000168827"]	["EEFSEC","EIF2B5","EIF4G1","GFM1"]
GO:0003996	6	molecular function	acyl-CoA ligase activity	2	0.11503275885887021	["ENSG00000130377","ENSG00000167107"]	["ACSBG2","ACSF2"]
GO:0032559	6	molecular function	adenyl ribonucleotide binding	22	0.11851550170686326	["ENSG00000027644","ENSG00000077721","ENSG00000087157","ENSG00000101266","ENSG00000101306","ENSG00000102780","ENSG00000103356","ENSG00000114770","ENSG00000114867","ENSG00000130377","ENSG00000131373","ENSG00000145555","ENSG00000162687","ENSG00000163491","ENSG00000166377","ENSG00000167107","ENSG00000174672","ENSG00000178568","ENSG00000182580","ENSG00000198400","ENSG00000239672","ENSG00000254598"]	["ABCC5","ACSBG2","ACSF2","ATP9B (ENSG00000166377)","BRSK2","CSNK2A1","CSNK2A3","DGKH","EARS2","EIF4G1","EPHB3","ERBB4","HACL1","INSRR","KCNT2","MYLK2","MYO10","NEK10","NME1","NTRK1","PGS1","UBE2A"]
GO:0000287	6	molecular function	magnesium ion binding	6	0.11851550170686326	["ENSG00000015532","ENSG00000131373","ENSG00000144535","ENSG00000166377","ENSG00000174672","ENSG00000239672"]	["ATP9B (ENSG00000166377)","BRSK2","DIS3L2","HACL1","NME1","XYLT2"]
GO:0016874	3	molecular function	ligase activity	5	0.11851550170686326	["ENSG00000103356","ENSG00000130377","ENSG00000166167","ENSG00000167107","ENSG00000167114"]	["ACSBG2","ACSF2","BTRC","EARS2","SLC27A4"]
GO:0000166	4	molecular function	nucleotide binding	28	0.11851550170686326	["ENSG00000027644","ENSG00000077721","ENSG00000087157","ENSG00000088320","ENSG00000101266","ENSG00000101306","ENSG00000102780","ENSG00000103356","ENSG00000114770","ENSG00000114867","ENSG00000130377","ENSG00000131373","ENSG00000132394","ENSG00000145555","ENSG00000152700","ENSG00000162687","ENSG00000163491","ENSG00000166377","ENSG00000167107","ENSG00000167114","ENSG00000168827","ENSG00000174672","E…	["ABCC5","ACSBG2","ACSF2","ATP9B (ENSG00000166377)","BRSK2","CSNK2A1","CSNK2A3","DGKH","EARS2","EEFSEC","EIF4G1","EPHB3","ERBB4","GFM1","HACL1","INSRR","KCNT2","MYLK2","MYO10","NEK10","NME1","NTRK1","PGS1","RANBP17","REM1","SAR1B","SLC27A4","UBE2A"]
GO:1901265	4	molecular function	nucleoside phosphate binding	28	0.11851550170686326	["ENSG00000027644","ENSG00000077721","ENSG00000087157","ENSG00000088320","ENSG00000101266","ENSG00000101306","ENSG00000102780","ENSG00000103356","ENSG00000114770","ENSG00000114867","ENSG00000130377","ENSG00000131373","ENSG00000132394","ENSG00000145555","ENSG00000152700","ENSG00000162687","ENSG00000163491","ENSG00000166377","ENSG00000167107","ENSG00000167114","ENSG00000168827","ENSG00000174672","E…	["ABCC5","ACSBG2","ACSF2","ATP9B (ENSG00000166377)","BRSK2","CSNK2A1","CSNK2A3","DGKH","EARS2","EEFSEC","EIF4G1","EPHB3","ERBB4","GFM1","HACL1","INSRR","KCNT2","MYLK2","MYO10","NEK10","NME1","NTRK1","PGS1","RANBP17","REM1","SAR1B","SLC27A4","UBE2A"]
GO:0030554	6	molecular function	adenyl nucleotide binding	22	0.11851550170686326	["ENSG00000027644","ENSG00000077721","ENSG00000087157","ENSG00000101266","ENSG00000101306","ENSG00000102780","ENSG00000103356","ENSG00000114770","ENSG00000114867","ENSG00000130377","ENSG00000131373","ENSG00000145555","ENSG00000162687","ENSG00000163491","ENSG00000166377","ENSG00000167107","ENSG00000174672","ENSG00000178568","ENSG00000182580","ENSG00000198400","ENSG00000239672","ENSG00000254598"]	["ABCC5","ACSBG2","ACSF2","ATP9B (ENSG00000166377)","BRSK2","CSNK2A1","CSNK2A3","DGKH","EARS2","EIF4G1","EPHB3","ERBB4","HACL1","INSRR","KCNT2","MYLK2","MYO10","NEK10","NME1","NTRK1","PGS1","UBE2A"]
GO:0097367	3	molecular function	carbohydrate derivative binding	29	0.11851550170686326	["ENSG00000027644","ENSG00000077721","ENSG00000079257","ENSG00000087157","ENSG00000088320","ENSG00000101266","ENSG00000101306","ENSG00000102780","ENSG00000103356","ENSG00000114770","ENSG00000114867","ENSG00000130377","ENSG00000131373","ENSG00000132394","ENSG00000145555","ENSG00000152700","ENSG00000154096","ENSG00000162687","ENSG00000163491","ENSG00000166377","ENSG00000167107","ENSG00000168827","E…	["ABCC5","ACSBG2","ACSF2","ATP9B (ENSG00000166377)","BRSK2","CSNK2A1","CSNK2A3","DGKH","EARS2","EEFSEC","EIF4G1","EPHB3","ERBB4","GFM1","HACL1","INSRR","KCNT2","LXN","MYLK2","MYO10","NEK10","NME1","NTRK1","PGS1","RANBP17","REM1","SAR1B","THY1","UBE2A"]
GO:0005003	7	molecular function	ephrin receptor activity	2	0.11851550170686326	["ENSG00000182580","ENSG00000198400"]	["EPHB3","NTRK1"]
GO:0016646	5	molecular function	oxidoreductase activity, acting on the CH-NH group of donors, NAD or NADP as acceptor	2	0.11851550170686326	["ENSG00000143811","ENSG00000183010"]	["PYCR1","PYCR2"]
GO:0008320	4	molecular function	protein transmembrane transporter activity	2	0.13130719644355077	["ENSG00000204152","ENSG00000265354"]	["TIMM23","TIMM23B"]
GO:0060090	3	molecular function	molecular adaptor activity	7	0.13221987714379155	["ENSG00000008294","ENSG00000095637","ENSG00000109062","ENSG00000114867","ENSG00000142675","ENSG00000166167","ENSG00000171812"]	["BTRC","CNKSR1","COL8A2","EIF4G1","SLC9A3R1","SORBS1","SPAG9"]
GO:0003746	5	molecular function	translation elongation factor activity	2	0.13800199052592274	["ENSG00000132394","ENSG00000168827"]	["EEFSEC","GFM1"]
GO:0022884	4	molecular function	macromolecule transmembrane transporter activity	2	0.1447297443181928	["ENSG00000204152","ENSG00000265354"]	["TIMM23","TIMM23B"]
GO:0090079	3	molecular function	translation regulator activity, nucleic acid binding	4	0.1447297443181928	["ENSG00000114867","ENSG00000132394","ENSG00000145191","ENSG00000168827"]	["EEFSEC","EIF2B5","EIF4G1","GFM1"]
GO:0022857	3	molecular function	transmembrane transporter activity	16	0.1447297443181928	["ENSG00000004864","ENSG00000006283","ENSG00000102287","ENSG00000109062","ENSG00000114770","ENSG00000114923","ENSG00000118855","ENSG00000136295","ENSG00000151812","ENSG00000162341","ENSG00000162687","ENSG00000171385","ENSG00000182132","ENSG00000197241","ENSG00000204152","ENSG00000265354"]	["ABCC5","CACNA1G","GABRE","KCND3","KCNIP1","KCNT2","MFSD1","SLC25A13","SLC2A7","SLC35F4","SLC4A3","SLC9A3R1","TIMM23","TIMM23B","TPCN2","TTYH3"]
GO:0019899	4	molecular function	enzyme binding	28	0.15321132562413983	["ENSG00000008294","ENSG00000077721","ENSG00000088325","ENSG00000100154","ENSG00000101294","ENSG00000108669","ENSG00000109062","ENSG00000110075","ENSG00000131196","ENSG00000136111","ENSG00000137642","ENSG00000138095","ENSG00000140009","ENSG00000141293","ENSG00000145191","ENSG00000149115","ENSG00000154096","ENSG00000161202","ENSG00000162341","ENSG00000171552","ENSG00000173692","ENSG00000174672","E…	["BCL2L1","BRSK2","CYTH1","DVL3","EIF2B5","ESR2","GCGR","HM13","LRPPRC","NFATC1","NME1","NRIP1","NTRK1","PPP1R27","PPP6R3","PSMD1","RANBP17","SKAP1","SLC9A3R1","SORL1","SPAG9","TBC1D4","THY1","TNKS1BP1","TPCN2","TPX2","TTC28","UBE2A"]
GO:0008144	3	molecular function	drug binding	23	0.1593223212350949	["ENSG00000027644","ENSG00000077721","ENSG00000087157","ENSG00000101266","ENSG00000101306","ENSG00000102780","ENSG00000103356","ENSG00000114770","ENSG00000114867","ENSG00000130377","ENSG00000131196","ENSG00000131373","ENSG00000145555","ENSG00000162687","ENSG00000163491","ENSG00000166377","ENSG00000167107","ENSG00000174672","ENSG00000178568","ENSG00000182580","ENSG00000198400","ENSG00000239672","E…	["ABCC5","ACSBG2","ACSF2","ATP9B (ENSG00000166377)","BRSK2","CSNK2A1","CSNK2A3","DGKH","EARS2","EIF4G1","EPHB3","ERBB4","HACL1","INSRR","KCNT2","MYLK2","MYO10","NEK10","NFATC1","NME1","NTRK1","PGS1","UBE2A"]
GO:0140318	3	molecular function	protein transporter activity	2	0.16027175295455345	["ENSG00000204152","ENSG00000265354"]	["TIMM23","TIMM23B"]
GO:0016772	4	molecular function	transferase activity, transferring phosphorus-containing groups	14	0.16815613204857535	["ENSG00000027644","ENSG00000087157","ENSG00000100479","ENSG00000101266","ENSG00000101306","ENSG00000102780","ENSG00000163491","ENSG00000174672","ENSG00000178568","ENSG00000182580","ENSG00000198400","ENSG00000239672","ENSG00000254598","ENSG00000255529"]	["BRSK2","CSNK2A1","CSNK2A3","DGKH","EPHB3","ERBB4","INSRR","MYLK2","NEK10","NME1","NTRK1","PGS1","POLE2","POLR2M"]
GO:0016645	4	molecular function	oxidoreductase activity, acting on the CH-NH group of donors	2	0.17067830292818487	["ENSG00000143811","ENSG00000183010"]	["PYCR1","PYCR2"]
GO:0022836	6	molecular function	gated channel activity	7	0.17134539975865234	["ENSG00000006283","ENSG00000102287","ENSG00000136295","ENSG00000162341","ENSG00000162687","ENSG00000171385","ENSG00000182132"]	["CACNA1G","GABRE","KCND3","KCNIP1","KCNT2","TPCN2","TTYH3"]
GO:0017022	5	molecular function	myosin binding	3	0.17177078517351643	["ENSG00000042781","ENSG00000101306","ENSG00000109062"]	["MYLK2","SLC9A3R1","USH2A"]
GO:0005244	5	molecular function	voltage-gated ion channel activity	5	0.17531048353033446	["ENSG00000006283","ENSG00000162341","ENSG00000162687","ENSG00000171385","ENSG00000182132"]	["CACNA1G","KCND3","KCNIP1","KCNT2","TPCN2"]
GO:0022832	7	molecular function	voltage-gated channel activity	5	0.17679321286083016	["ENSG00000006283","ENSG00000162341","ENSG00000162687","ENSG00000171385","ENSG00000182132"]	["CACNA1G","KCND3","KCNIP1","KCNT2","TPCN2"]
GO:0022843	6	molecular function	voltage-gated cation channel activity	4	0.1841607135711809	["ENSG00000006283","ENSG00000162341","ENSG00000162687","ENSG00000171385"]	["CACNA1G","KCND3","KCNT2","TPCN2"]
GO:0031369	4	molecular function	translation initiation factor binding	2	0.18482760081319083	["ENSG00000114867","ENSG00000145191"]	["EIF2B5","EIF4G1"]
GO:0004713	5	molecular function	protein tyrosine kinase activity	4	0.19104002542058343	["ENSG00000027644","ENSG00000178568","ENSG00000182580","ENSG00000198400"]	["EPHB3","ERBB4","INSRR","NTRK1"]
GO:0008092	4	molecular function	cytoskeletal protein binding	14	0.20064666165050643	["ENSG00000008294","ENSG00000042781","ENSG00000054654","ENSG00000095637","ENSG00000101306","ENSG00000109062","ENSG00000136541","ENSG00000138095","ENSG00000141293","ENSG00000145555","ENSG00000150361","ENSG00000174672","ENSG00000179242","ENSG00000239672"]	["BRSK2","CDH4","ERMN","KLHL1","LRPPRC","MYLK2","MYO10","NME1","SKAP1","SLC9A3R1","SORBS1","SPAG9","SYNE2","USH2A"]
GO:0008013	4	molecular function	beta-catenin binding	3	0.20543727623220134	["ENSG00000109062","ENSG00000161202","ENSG00000166167"]	["BTRC","DVL3","SLC9A3R1"]
GO:0043168	4	molecular function	anion binding	32	0.21603294152392213	["ENSG00000027644","ENSG00000049283","ENSG00000077721","ENSG00000079257","ENSG00000087157","ENSG00000088320","ENSG00000101266","ENSG00000101306","ENSG00000102780","ENSG00000103356","ENSG00000107679","ENSG00000114770","ENSG00000114867","ENSG00000130377","ENSG00000131373","ENSG00000132394","ENSG00000145555","ENSG00000152700","ENSG00000154096","ENSG00000162687","ENSG00000163491","ENSG00000166377","E…	["ABCC5","ACSBG2","ACSF2","ATP9B (ENSG00000166377)","BRSK2","CSNK2A1","CSNK2A3","DGKH","EARS2","EEFSEC","EIF4G1","EPHB3","EPN3","ERBB4","GFM1","HACL1","INSRR","KCNT2","LXN","MYLK2","MYO10","NEK10","NME1","NTRK1","OGDHL","PGS1","PLEKHA1","RANBP17","REM1","SAR1B","THY1","UBE2A"]
GO:0045182	2	molecular function	translation regulator activity	4	0.21603294152392213	["ENSG00000114867","ENSG00000132394","ENSG00000145191","ENSG00000168827"]	["EEFSEC","EIF2B5","EIF4G1","GFM1"]
GO:0030674	4	molecular function	protein-macromolecule adaptor activity	5	0.22145282962295365	["ENSG00000008294","ENSG00000095637","ENSG00000142675","ENSG00000166167","ENSG00000171812"]	["BTRC","CNKSR1","COL8A2","SORBS1","SPAG9"]
GO:0030159	6	molecular function	receptor signaling complex adaptor activity	2	0.2272689764114407	["ENSG00000008294","ENSG00000095637"]	["SORBS1","SPAG9"]
GO:0036094	3	molecular function	small molecule binding	29	0.23113656529967364	["ENSG00000027644","ENSG00000077721","ENSG00000087157","ENSG00000088320","ENSG00000101266","ENSG00000101306","ENSG00000102780","ENSG00000103356","ENSG00000114770","ENSG00000114867","ENSG00000130377","ENSG00000131373","ENSG00000132394","ENSG00000145555","ENSG00000152700","ENSG00000162687","ENSG00000163491","ENSG00000166377","ENSG00000167107","ENSG00000167114","ENSG00000168827","ENSG00000174672","E…	["ABCC5","ACSBG2","ACSF2","ATP9B (ENSG00000166377)","BRSK2","CSNK2A1","CSNK2A3","DGKH","EARS2","EEFSEC","EIF4G1","EPHB3","ERBB4","GFM1","HACL1","INSRR","KCNT2","MYLK2","MYO10","NEK10","NME1","NTRK1","OGDHL","PGS1","RANBP17","REM1","SAR1B","SLC27A4","UBE2A"]
GO:0042802	4	molecular function	identical protein binding	22	0.24195705979386592	["ENSG00000004864","ENSG00000008294","ENSG00000042781","ENSG00000101266","ENSG00000101294","ENSG00000102543","ENSG00000110400","ENSG00000114867","ENSG00000118729","ENSG00000131373","ENSG00000132570","ENSG00000140009","ENSG00000141293","ENSG00000162341","ENSG00000169855","ENSG00000171552","ENSG00000177707","ENSG00000178568","ENSG00000183010","ENSG00000185008","ENSG00000198400","ENSG00000239672"]	["BCL2L1","CASQ2","CDADC1","CSNK2A1","EIF4G1","ERBB4","ESR2","HACL1","HM13","NECTIN1","NECTIN3","NME1","NTRK1","PCBD2","PYCR1","ROBO1","ROBO2","SKAP1","SLC25A13","SPAG9","TPCN2","USH2A"]
GO:0016301	5	molecular function	kinase activity	11	0.2486782612106017	["ENSG00000027644","ENSG00000101266","ENSG00000101306","ENSG00000102780","ENSG00000163491","ENSG00000174672","ENSG00000178568","ENSG00000182580","ENSG00000198400","ENSG00000239672","ENSG00000254598"]	["BRSK2","CSNK2A1","CSNK2A3","DGKH","EPHB3","ERBB4","INSRR","MYLK2","NEK10","NME1","NTRK1"]
GO:0005245	7	molecular function	voltage-gated calcium channel activity	2	0.2562538371337897	["ENSG00000006283","ENSG00000162341"]	["CACNA1G","TPCN2"]
